# Supplementary material for: Uncertainty modulates visual maps during noninstrumental information demand
Source: Nat Commun. 2022 Oct 7;13:5911. doi: 10.1038/s41467-022-33585-2 (PMC9547007; doi:10.1038/s41467-022-33585-2)
Supplement: Supplementary file 3 — Source Data [file 41467_2022_33585_MOESM3_ESM.xlsx]

## Sheet: Figure 1c
	0	0.5	1
MK2 sessions	0.487179	0.74359	0.674419
	0.161972	0.657718	0.605442
	0.303226	0.840491	0.801282
	0.245283	0.829932	0.82
	0.147368	0.708738	0.736842
	0.0901639	0.434426	0.362832
	0.0134228	0.157534	0.122302
	0.0576923	0.425806	0.458599
	0.346667	0.769231	0.622222
	0.188172	0.810945	0.783505
	0.186207	0.586207	0.657343
	0.507042	0.950704	0.882353
	0.256637	0.637168	0.568807
	0.231214	0.670659	0.6875
	0.102151	0.775401	0.706522
	0.176136	0.666667	0.666667
	0.24	0.95	0.899083
	0.180412	0.627027	0.664773
	0.140741	0.768657	0.813953
	0.109091	0.694915	0.649123
	0.140351	0.75625	0.755814
	0.0740741	0.707317	0.590062
	0.308943	0.953125	0.930233
	0.318182	0.956522	0.969231
	0.134969	0.929936	0.891566
	0.142857	0.787879	0.74359
	0.0655738	0.434783	0.489362
	0.104167	0.847682	0.743243
	0.0478469	0.884422	0.800971
	0.143646	0.837209	0.816568
	0.13	0.748744	0.666667
MK1 sessions	0.0285714	0.394118	0.0833333
	0.0879121	0.590361	0.497143
	0.0193548	0.45283	0.216374
	0.00621118	0.578947	0.289308
	0.0255319	0.511416	0.292035
	0.204778	0.45515	0.259016
	0.00943396	0.663366	0.0184332
	0.044335	0.605634	0.11828
	0.0579151	0.879699	0.205426
	0	0.591078	0.0152672
	0.0465116	0.681818	0
	0.00416667	0.654867	0.0170213
	0.0292683	0.66055	0.0825243
	0.0439189	0.615873	0.0719178
	0.0110294	0.832753	0.138182
	0.211656	0.670554	0.284457
	0.0252708	0.75089	0.179856
	0.0489796	0.435484	0.0671937
	0.0383142	0.8	0.131474
	0.00510204	0.743842	0.0824742
	0.044586	0.811688	0.229299
	0.0359281	0.677778	0.0787879
	0.0304054	0.555556	0.0254777
	0.00409836	0.0653061	0.00401606
	0.011236	0.806452	0.037037
	0.0273224	0.472826	0.0165746
	0.0508982	0.791667	0.0183486
	0.0179856	0.714286	0.233333
	0.0218978	0.835	0.0613027
	0.0473934	0.772586	0.0280374
	0.0268456	0.769912	0.00451467
	0.00684932	0.651639	0.0483871
	0.0231092	0.732394	0.0166667
	0.0153061	0.861111	0.00540541
	0.00261097	0.789831	0.00268097
	0.0307692	0.41791	0.215385
	0.0544218	0.263158	0.118056

## Sheet: Figure 1d
	top left	bottom left	top right	bottom right
	0.0547619	0.187239	0.338165	0.162791
	0.409231	0.44347	0.297834	0.274011
	0.197019	0.498056	0.334966	0.288237
	0.283097	0.574717	0.431188	0.29729
	0.266503	0.589474	0.352632	0.266633
	0.0542382	0.272668	0.223252	0.207928
	0.00899922	0.108879	0.649433	0.0896718
	0.0739446	0.400906	0.524327	0.167661
	0.147511	0.275556	0.748029	0.284786
	0.0152672	0.595333	0.583444	0.325107
	-0.0465116	0.471136	0.658562	0.164432
	0.0128546	0.375311	0.644273	0.256007
	0.053256	0.31217	0.604654	0.224446
	0.0279989	0.456286	0.557955	0.211302
	0.127152	0.604371	0.758147	0.371065
	0.072801	0.49053	0.422497	0.245265
	0.154585	0.659083	0.648326	0.380459
	0.0182141	0.48436	0.377397	0.204434
	0.0931599	0.673213	0.715106	0.29131
	0.0773722	0.540032	0.700054	0.315808
	0.184713	0.615463	0.674746	0.308168
	0.0428597	0.515988	0.62042	0.375249
	-0.0049277	0.621289	0.527614	0.333537
	-8.22964e-05	0.651049	0.0612489	0.312815
	0.0258011	0.756597	0.782315	0.416669
	-0.0107478	0.600733	0.450878	0.344655
	-0.0325496	0.423788	0.757043	0.157315
	0.215348	0.639077	0.588626	0.423977
	0.0394049	0.753124	0.7934	0.460013
	-0.019356	0.672922	0.73487	0.357102
	-0.022331	0.536667	0.754231	0.35041
	0.0415378		0.624021
	-0.00644258		0.712506
	-0.00990072		0.850755
	6.99991e-05		0.787185
	0.184615		0.294834
	0.0636338		0.176919

## Sheet: Figure 2a left
	time
0	0.0424692	0.044062	0.0432578	0.0446633	0.0436799	0.0404615	0.0396056	0.0387303	0.0378337	0.0345332	0.031199	0.0324264	0.0223305	0.0239082	0.0301774	0.0343267	0.0362142	0.0382254	0.0381395	0.0381796	0.0405689	0.0407063	0.0408149	0.0385118	0.0317153	0.0318376	0.0272834	0.0320082	0.0323618	0.0329487	0.0312329	0.029586	0.0303804	0.0312355	0.0321514	0.0329741	0.029098	0.0252692	0.0259246	0.0263045	0.0264101	0.028623	0.0283458	0.0279601	0.0252414	0.0246345	0.0216892	0.0257663	0.0251352
	0.368686	0.369637	0.37776	0.378965	0.37841	0.379526	0.380354	0.381015	0.385184	0.387479	0.387784	0.38622	0.388296	0.392062	0.388575	0.395732	0.39577	0.397523	0.393884	0.393795	0.395418	0.394965	0.394393	0.39934	0.397312	0.398858	0.39675	0.39822	0.396397	0.403789	0.400913	0.401992	0.399672	0.402541	0.398451	0.40162	0.399304	0.402166	0.401499	0.400854	0.403548	0.406027	0.406579	0.407042	0.410974	0.40943	0.40768	0.409393	0.405857
	-0.329699	-0.328724	-0.32774	-0.324313	-0.323151	-0.321976	-0.320791	-0.319598	-0.318397	-0.317192	-0.315983	-0.314774	-0.313565	-0.31236	-0.31116	-0.309967	-0.308785	-0.307614	-0.306458	-0.305319	-0.304199	-0.303101	-0.302026	-0.303256	-0.302087	-0.300956	-0.299866	-0.29882	-0.297818	-0.296864	-0.295959	-0.295105	-0.294303	-0.29112	-0.290262	-0.289454	-0.288697	-0.287992	-0.287339	-0.286742	-0.286199	-0.285713	-0.285284	-0.284912	-0.284599	-0.284345	-0.284151	-0.28158	-0.281338
	-0.387737	-0.390516	-0.393175	-0.394069	-0.394848	-0.398705	-0.399264	-0.401368	-0.40183	-0.403842	-0.404217	-0.406148	-0.406446	-0.406763	-0.407097	-0.407342	-0.410584	-0.410554	-0.410552	-0.410578	-0.410632	-0.410714	-0.410823	-0.41096	-0.411124	-0.409665	-0.409771	-0.409899	-0.410049	-0.410221	-0.410416	-0.412176	-0.412313	-0.412479	-0.412673	-0.412788	-0.412825	-0.412891	-0.412985	-0.414651	-0.414701	-0.414785	-0.414903	-0.413406	-0.413479	-0.411932	-0.411949	-0.41034	-0.40864
	0.34992	0.346813	0.354097	0.353557	0.352983	0.352501	0.356133	0.35971	0.361146	0.362522	0.365916	0.367292	0.370679	0.368003	0.371487	0.375008	0.376343	0.377571	0.372968	0.368628	0.368288	0.369849	0.371217	0.370437	0.371666	0.370864	0.368017	0.369095	0.372008	0.372723	0.373323	0.37172	0.371942	0.3719	0.37146	0.370621	0.369519	0.368288	0.362895	0.359314	0.359491	0.355498	0.351368	0.348914	0.342288	0.337605	0.334728	0.331713	0.328431
	-0.563295	-0.563541	-0.559333	-0.559323	-0.559324	-0.563521	-0.563266	-0.563035	-0.562828	-0.562646	-0.562488	-0.562354	-0.562244	-0.562159	-0.562098	-0.562062	-0.562051	-0.562065	-0.562105	-0.562172	-0.562265	-0.562386	-0.562536	-0.562714	-0.567109	-0.567071	-0.567078	-0.567131	-0.567231	-0.567377	-0.56757	-0.567811	-0.563621	-0.563652	-0.563716	-0.563814	-0.563944	-0.564108	-0.559826	-0.55975	-0.559691	-0.55965	-0.559626	-0.559618	-0.563813	-0.563561	-0.563339	-0.563146	-0.562982
	-0.773816	-0.774087	-0.773265	-0.774473	-0.77459	-0.773618	-0.774679	-0.776688	-0.774353	-0.775075	-0.774715	-0.775383	-0.774974	-0.774578	-0.774196	-0.773827	-0.773474	-0.773135	-0.772812	-0.772505	-0.772214	-0.771939	-0.772699	-0.77341	-0.773056	-0.772727	-0.772423	-0.772144	-0.77189	-0.772678	-0.771318	-0.771001	-0.76962	-0.769278	-0.767868	-0.766404	-0.765972	-0.765552	-0.765146	-0.764752	-0.76437	-0.764001	-0.763644	-0.7633	-0.76188	-0.761487	-0.761103	-0.76073	-0.760366
	-0.778181	-0.779758	-0.778894	-0.77924	-0.779633	-0.781236	-0.78281	-0.783194	-0.784799	-0.785218	-0.785698	-0.7874	-0.786676	-0.785929	-0.786319	-0.785435	-0.784517	-0.783559	-0.782555	-0.782745	-0.784126	-0.784292	-0.785649	-0.785791	-0.785961	-0.786155	-0.786373	-0.786613	-0.786871	-0.788311	-0.788526	-0.788759	-0.787763	-0.787941	-0.788128	-0.788323	-0.788524	-0.78873	-0.78894	-0.789154	-0.789371	-0.78959	-0.789812	-0.7912	-0.79135	-0.791507	-0.791671	-0.791843	-0.792024
	0.248885	0.251059	0.246137	0.244712	0.239618	0.231073	0.226197	0.224727	0.222955	0.21741	0.211768	0.209463	0.210726	0.198028	0.19625	0.183916	0.18591	0.187684	0.185548	0.179498	0.173219	0.159779	0.156912	0.150066	0.139472	0.135722	0.12451	0.120369	0.119608	0.118552	0.113523	0.107992	0.101971	0.0954727	0.085053	0.0778708	0.0702434	0.058729	0.0504884	0.034925	0.0263449	0.0104546	0.00180189	-0.0104474	-0.0191286	-0.0242202	-0.0330847	-0.0422424	-0.0551293
	0.206221	0.205003	0.199265	0.197644	0.191487	0.189436	0.18284	0.18034	0.17747	0.174235	0.170641	0.166694	0.162401	0.157772	0.152814	0.152008	0.146727	0.141162	0.135325	0.129226	0.122879	0.116296	0.10949	0.102474	0.0952615	0.0878665	0.0803028	0.0725845	0.0647261	0.0567416	0.0531172	0.0368675	0.0294642	0.0219791	0.00606533	0.00348558	-0.00332593	-0.0101728	-0.0125683	-0.0233164	-0.0295834	-0.0313549	-0.0372547	-0.0430883	-0.0443708	-0.0497279	-0.0591475	-0.0639807	-0.0642168
	-0.230107	-0.231349	-0.229174	-0.233836	-0.235081	-0.236486	-0.23805	-0.239775	-0.24477	-0.246127	-0.247654	-0.252693	-0.247182	-0.248513	-0.24642	-0.251152	-0.255799	-0.253449	-0.254584	-0.252281	-0.253444	-0.25115	-0.252304	-0.256903	-0.258033	-0.259268	-0.263947	-0.268504	-0.269602	-0.270814	-0.26856	-0.273089	-0.274145	-0.278645	-0.283021	-0.283937	-0.288311	-0.285654	-0.286449	-0.287348	-0.28835	-0.28945	-0.290648	-0.29171	-0.289056	-0.289827	-0.290678	-0.291606	-0.292612
	0.615083	0.613593	0.610221	0.610519	0.607096	0.600076	0.597684	0.59335	0.590837	0.586382	0.583562	0.579694	0.572992	0.568165	0.565209	0.560178	0.554982	0.54974	0.545469	0.541211	0.537737	0.535112	0.52702	0.527362	0.52301	0.513966	0.506016	0.503682	0.503084	0.498684	0.497886	0.490618	0.484276	0.481538	0.475965	0.47132	0.465693	0.457231	0.45447	0.449121	0.446551	0.443775	0.438888	0.433931	0.43554	0.429702	0.420952	0.412274	0.40921
	0.298443	0.29383	0.291289	0.290826	0.288373	0.285975	0.281454	0.27713	0.275038	0.270956	0.26706	0.263201	0.261551	0.255847	0.256557	0.253057	0.247518	0.242103	0.241015	0.242067	0.241038	0.242285	0.239406	0.236608	0.235918	0.232965	0.229917	0.230981	0.225817	0.224885	0.221635	0.216195	0.212765	0.207112	0.203579	0.202297	0.197	0.195973	0.196892	0.191317	0.187821	0.182174	0.182668	0.180725	0.176348	0.171716	0.164786	0.15977	0.156526
	0.0680977	0.0656563	0.0604588	0.0580541	0.0541527	0.0501004	0.0445624	0.0404059	0.0376356	0.0320536	0.0237526	0.0212301	0.0160806	0.00686999	0.000564208	-0.00436884	-0.00649661	-0.00715092	-0.0132995	-0.0180607	-0.0214357	-0.0247615	-0.0294685	-0.0328779	-0.0375741	-0.0461465	-0.0530635	-0.0557488	-0.0584993	-0.0612186	-0.065337	-0.0694227	-0.0721367	-0.076343	-0.0792695	-0.0823467	-0.0882525	-0.0941267	-0.0986359	-0.100442	-0.109105	-0.113547	-0.116729	-0.121423	-0.121802	-0.126176	-0.129183	-0.132255	-0.136821
	-0.469087	-0.469103	-0.469161	-0.468033	-0.47039	-0.471487	-0.471408	-0.472531	-0.471256	-0.471185	-0.471171	-0.472364	-0.472393	-0.472488	-0.47265	-0.474029	-0.474256	-0.473331	-0.472402	-0.472694	-0.473061	-0.472276	-0.472715	-0.475527	-0.475968	-0.476417	-0.476875	-0.478572	-0.480284	-0.480867	-0.480323	-0.483322	-0.483969	-0.485789	-0.485182	-0.488124	-0.48872	-0.489425	-0.490238	-0.491158	-0.49325	-0.49414	-0.495053	-0.495988	-0.498169	-0.496763	-0.497742	-0.498804	-0.498718
	-0.299511	-0.300429	-0.301338	-0.302235	-0.303116	-0.303978	-0.302281	-0.302923	-0.303528	-0.301558	-0.301912	-0.302052	-0.296903	-0.296427	-0.295717	-0.292236	-0.291046	-0.287241	-0.28572	-0.281577	-0.279711	-0.277754	-0.273172	-0.270866	-0.268305	-0.265491	-0.264965	-0.266576	-0.263066	-0.259512	-0.255921	-0.252299	-0.248653	-0.252104	-0.245425	-0.238596	-0.231616	-0.224484	-0.219737	-0.215011	-0.210314	-0.205657	-0.198511	-0.193786	-0.186583	-0.181811	-0.174572	-0.16724	-0.159815
	-0.228729	-0.233698	-0.234438	-0.241606	-0.248697	-0.251282	-0.253797	-0.258606	-0.263204	-0.26301	-0.264821	-0.260184	-0.261821	-0.263501	-0.265368	-0.267275	-0.268932	-0.27256	-0.271792	-0.27729	-0.286847	-0.287747	-0.290948	-0.294092	-0.290524	-0.284527	-0.284816	-0.289316	-0.28959	-0.290081	-0.290644	-0.293357	-0.289633	-0.289985	-0.290117	-0.290317	-0.29474	-0.296595	-0.296034	-0.295423	-0.292684	-0.287668	-0.291029	-0.290181	-0.282902	-0.282063	-0.279215	-0.280435	-0.27878
	-0.120885	-0.122177	-0.123782	-0.1257	-0.129621	-0.133736	-0.136357	-0.139287	-0.144216	-0.149332	-0.154634	-0.158429	-0.162517	-0.166891	-0.174926	-0.179618	-0.186269	-0.191371	-0.196723	-0.202312	-0.208126	-0.214152	-0.220377	-0.226788	-0.235064	-0.241695	-0.248476	-0.255395	-0.262436	-0.269588	-0.276835	-0.284166	-0.291565	-0.29902	-0.306519	-0.31393	-0.321242	-0.328559	-0.335871	-0.343165	-0.35043	-0.359348	-0.368105	-0.380081	-0.386586	-0.394735	-0.402713	-0.410518	-0.416455
	-0.353132	-0.348166	-0.34636	-0.344607	-0.342909	-0.34127	-0.339694	-0.338184	-0.336743	-0.332045	-0.330525	-0.329072	-0.32769	-0.326381	-0.325147	-0.32399	-0.319583	-0.31503	-0.313651	-0.312334	-0.311081	-0.306562	-0.30188	-0.300355	-0.295544	-0.293878	-0.292244	-0.287313	-0.282186	-0.279965	-0.277536	-0.275114	-0.272699	-0.27029	-0.261226	-0.258372	-0.255499	-0.249279	-0.242812	-0.236089	-0.232427	-0.228715	-0.221622	-0.214254	-0.209929	-0.205537	-0.201081	-0.196562	-0.191986
	-0.31979	-0.321758	-0.323603	-0.322213	-0.320935	-0.319773	-0.31873	-0.317809	-0.316796	-0.312352	-0.311154	-0.310079	-0.308912	-0.307655	-0.303185	-0.298617	-0.293943	-0.292277	-0.290494	-0.288813	-0.287234	-0.285756	-0.284382	-0.286235	-0.287986	-0.289646	-0.288099	-0.286688	-0.285415	-0.284278	-0.276592	-0.275055	-0.273415	-0.271889	-0.270476	-0.269178	-0.267993	-0.266923	-0.262625	-0.261556	-0.260593	-0.259737	-0.258771	-0.257697	-0.256733	-0.255882	-0.255144	-0.254522	-0.250676
	0.508358	0.50685	0.508602	0.501037	0.496723	0.495439	0.493932	0.495456	0.496979	0.492217	0.487455	0.48268	0.47484	0.479755	0.475311	0.470831	0.472601	0.465001	0.466892	0.465486	0.451658	0.447503	0.446294	0.444779	0.439917	0.441459	0.436827	0.435138	0.430098	0.431248	0.435558	0.440011	0.425959	0.427877	0.426474	0.428048	0.42632	0.424334	0.422307	0.420241	0.41793	0.415378	0.409757	0.413861	0.414916	0.409682	0.407489	0.402047	0.399854
	-0.428758	-0.428934	-0.429108	-0.429279	-0.429449	-0.430996	-0.431071	-0.432529	-0.43252	-0.43252	-0.432528	-0.433922	-0.433856	-0.433802	-0.433761	-0.433733	-0.433717	-0.433713	-0.433721	-0.433742	-0.432299	-0.432242	-0.432191	-0.430672	-0.430533	-0.430394	-0.430256	-0.430118	-0.429979	-0.429841	-0.429702	-0.429563	-0.429422	-0.429282	-0.427666	-0.427423	-0.427175	-0.426922	-0.426663	-0.426399	-0.426131	-0.425857	-0.42558	-0.425299	-0.425014	-0.424727	-0.425816	-0.425434	-0.425056
	-0.392632	-0.390805	-0.388974	-0.391857	-0.391556	-0.389718	-0.391059	-0.390861	-0.389123	-0.387379	-0.385621	-0.385489	-0.385443	-0.385482	-0.387145	-0.38725	-0.387444	-0.387725	-0.391169	-0.391418	-0.390117	-0.390444	-0.389213	-0.389603	-0.390073	-0.390623	-0.391252	-0.390314	-0.390987	-0.391732	-0.390902	-0.391677	-0.392409	-0.3931	-0.393854	-0.397749	-0.398427	-0.399179	-0.403081	-0.403775	-0.404553	-0.406845	-0.40901	-0.409622	-0.410326	-0.41112	-0.410358	-0.411218	-0.4137
	-0.116909	-0.125126	-0.133484	-0.142947	-0.156646	-0.164969	-0.170216	-0.179897	-0.186474	-0.193209	-0.202247	-0.209253	-0.22055	-0.228602	-0.236747	-0.244969	-0.255416	-0.265773	-0.273869	-0.287221	-0.297182	-0.302773	-0.31262	-0.320301	-0.327891	-0.33851	-0.344695	-0.352989	-0.361219	-0.371465	-0.379402	-0.386211	-0.392997	-0.40184	-0.409457	-0.417931	-0.427189	-0.431935	-0.4376	-0.442013	-0.448445	-0.45473	-0.459822	-0.465878	-0.472752	-0.482465	-0.486527	-0.492615	-0.498496
	-0.432762	-0.433372	-0.4356	-0.436356	-0.43724	-0.438251	-0.439388	-0.44065	-0.442036	-0.443543	-0.445171	-0.446918	-0.44878	-0.450756	-0.454337	-0.456432	-0.458637	-0.460948	-0.461762	-0.465657	-0.469542	-0.471922	-0.47439	-0.476942	-0.479572	-0.482275	-0.486538	-0.48927	-0.492062	-0.494909	-0.497803	-0.500741	-0.503714	-0.506717	-0.51124	-0.514187	-0.517152	-0.521624	-0.526002	-0.528793	-0.53159	-0.53588	-0.538571	-0.541257	-0.543931	-0.54659	-0.549228	-0.551842	-0.554426
	0.504771	0.500862	0.496792	0.486188	0.484632	0.48092	0.478163	0.47098	0.470418	0.465573	0.46318	0.459906	0.461132	0.456032	0.456646	0.454046	0.45255	0.451025	0.452954	0.45183	0.451829	0.452809	0.453791	0.451597	0.448422	0.448581	0.44882	0.444748	0.440675	0.437727	0.434761	0.430781	0.427975	0.427249	0.42527	0.423097	0.422997	0.41959	0.418474	0.416314	0.417428	0.415379	0.413496	0.413826	0.410842	0.409994	0.407951	0.407052	0.405177
	-0.334823	-0.339545	-0.344401	-0.349386	-0.354494	-0.359719	-0.365055	-0.370495	-0.376033	-0.381662	-0.39143	-0.396954	-0.402563	-0.408249	-0.422116	-0.431455	-0.436555	-0.445799	-0.450801	-0.459943	-0.464839	-0.469816	-0.474865	-0.479976	-0.48514	-0.490347	-0.495589	-0.500856	-0.506138	-0.515483	-0.524559	-0.529316	-0.534082	-0.538849	-0.543608	-0.548351	-0.55307	-0.557757	-0.562406	-0.567008	-0.571559	-0.58416	-0.588051	-0.5919	-0.595701	-0.599448	-0.603137	-0.606761	-0.614373
	-0.239173	-0.23676	-0.237808	-0.23671	-0.231771	-0.22874	-0.225663	-0.222545	-0.219391	-0.216081	-0.21458	-0.211108	-0.207634	-0.204163	-0.202535	-0.202763	-0.197287	-0.193816	-0.1904	-0.186919	-0.187174	-0.181769	-0.172539	-0.169014	-0.163746	-0.160402	-0.158988	-0.153895	-0.15454	-0.145649	-0.140543	-0.135558	-0.134487	-0.13159	-0.122954	-0.119941	-0.117058	-0.114438	-0.113918	-0.107797	-0.103395	-0.102668	-0.0982981	-0.0978629	-0.0957478	-0.0919546	-0.0938067	-0.0879842	-0.0821852
	-0.227585	-0.22384	-0.221479	-0.219166	-0.216906	-0.214703	-0.212561	-0.207619	-0.205416	-0.203184	-0.202267	-0.199994	-0.197803	-0.195697	-0.193681	-0.191758	-0.189932	-0.186776	-0.185059	-0.183447	-0.181944	-0.180459	-0.178996	-0.177652	-0.176429	-0.173899	-0.17283	-0.171887	-0.172411	-0.171544	-0.170721	-0.16851	-0.16768	-0.165553	-0.164898	-0.165713	-0.165232	-0.163456	-0.163151	-0.162978	-0.161502	-0.160058	-0.160073	-0.158773	-0.158923	-0.160524	-0.159372	-0.158233	-0.158532
	0.191091	0.185054	0.183682	0.180707	0.176014	0.172276	0.169373	0.170167	0.168453	0.165051	0.163626	0.160578	0.155969	0.155139	0.153495	0.152902	0.147146	0.144355	0.143471	0.142752	0.139585	0.136513	0.137072	0.13778	0.136835	0.135975	0.134265	0.13431	0.135235	0.139838	0.139986	0.138352	0.139523	0.138212	0.138885	0.139556	0.138356	0.135457	0.136313	0.134519	0.133728	0.136604	0.135068	0.137311	0.138795	0.143003	0.144471	0.146864	0.146517
	-0.174794	-0.177717	-0.179669	-0.185487	-0.188456	-0.192482	-0.196561	-0.200749	-0.205099	-0.207611	-0.213055	-0.218499	-0.223937	-0.226504	-0.232897	-0.239256	-0.245643	-0.252055	-0.256626	-0.260341	-0.263989	-0.269358	-0.273646	-0.277905	-0.283059	-0.288105	-0.291177	-0.296182	-0.301126	-0.302952	-0.306497	-0.307965	-0.310203	-0.314263	-0.318282	-0.32412	-0.3278	-0.331314	-0.331803	-0.335041	-0.335312	-0.341185	-0.343901	-0.346385	-0.348772	-0.351064	-0.351208	-0.35492	-0.354565
	-0.140129	-0.130637	-0.124348	-0.115994	-0.108792	-0.10055	-0.09434	-0.0891414	-0.08298	-0.0790084	-0.0707956	-0.0647783	-0.05781	-0.0509866	-0.0475276	-0.0430531	-0.0374976	-0.0320315	-0.0254163	-0.0197016	-0.0118815	-0.00516995	0.000436402	0.00281403	0.00949054	0.0161518	0.0227304	0.0303277	0.033536	0.037621	0.0470398	0.0534566	0.0576873	0.0650727	0.0759056	0.078348	0.0839607	0.0917179	0.0962832	0.100802	0.107394	0.11401	0.11853	0.12417	0.128733	0.135365	0.142014	0.148755	0.156685
	-0.379742	-0.379852	-0.379978	-0.382092	-0.382123	-0.384149	-0.3841	-0.386053	-0.387909	-0.387704	-0.38544	-0.385184	-0.384968	-0.384792	-0.382549	-0.382309	-0.384072	-0.383767	-0.383503	-0.38328	-0.383096	-0.382954	-0.382852	-0.384762	-0.384614	-0.386485	-0.386306	-0.384077	-0.383868	-0.38568	-0.385443	-0.385264	-0.383037	-0.382831	-0.382678	-0.382577	-0.382528	-0.382533	-0.382592	-0.382705	-0.378659	-0.378595	-0.376465	-0.37634	-0.37822	-0.378037	-0.375789	-0.377517	-0.377181
	-0.200117	-0.203122	-0.205996	-0.210269	-0.208224	-0.209316	-0.210389	-0.211549	-0.215847	-0.215458	-0.219842	-0.222594	-0.225348	-0.225061	-0.226513	-0.22807	-0.231258	-0.229771	-0.23306	-0.234822	-0.242675	-0.245544	-0.248536	-0.257856	-0.257542	-0.257156	-0.256901	-0.258501	-0.260325	-0.265415	-0.264315	-0.263319	-0.263936	-0.26442	-0.266392	-0.266905	-0.270626	-0.275928	-0.276506	-0.278767	-0.285861	-0.291384	-0.287297	-0.287719	-0.286541	-0.291689	-0.293706	-0.298684	-0.300216
	0.250739	0.250308	0.253453	0.251094	0.248552	0.247605	0.246497	0.241576	0.240052	0.236379	0.230566	0.226404	0.218588	0.216217	0.21173	0.207028	0.196808	0.191935	0.184962	0.181576	0.174461	0.165513	0.16029	0.156907	0.15159	0.144224	0.134936	0.129405	0.12208	0.118277	0.110678	0.108512	0.102696	0.0967813	0.0926686	0.0849347	0.0790174	0.0712578	0.065322	0.0575504	0.0516088	0.0439604	0.0363761	0.0270841	0.0235324	0.0184015	0.0116973	-0.00201767	-0.00633336
	-0.3116	-0.308941	-0.304375	-0.299722	-0.296928	-0.294179	-0.293301	-0.286651	-0.283699	-0.278867	-0.270084	-0.264867	-0.263343	-0.259942	-0.258434	-0.254941	-0.251417	-0.249812	-0.248195	-0.244758	-0.241453	-0.238162	-0.234888	-0.231765	-0.226852	-0.225607	-0.220511	-0.217399	-0.208618	-0.207271	-0.204142	-0.201054	-0.194119	-0.190986	-0.18607	-0.183134	-0.178415	-0.175674	-0.173093	-0.170675	-0.168423	-0.169976	-0.167819	-0.161953	-0.156006	-0.153859	-0.151873	-0.148104	-0.140475
	0.226895	0.235541	0.242177	0.251144	0.258081	0.267327	0.275497	0.286933	0.297349	0.307789	0.315015	0.322309	0.330777	0.340325	0.349742	0.360137	0.367215	0.375235	0.381999	0.38868	0.401862	0.407423	0.416224	0.42382	0.434547	0.441789	0.448759	0.454385	0.458645	0.46587	0.470566	0.47609	0.479196	0.483167	0.485808	0.485974	0.490247	0.497493	0.499982	0.50206	0.505824	0.506843	0.509468	0.512647	0.511054	0.514518	0.513216	0.513608	0.512326
	-0.0875307	-0.0867344	-0.084972	-0.083198	-0.0803996	-0.0774621	-0.0754032	-0.0722595	-0.0709499	-0.0685639	-0.064155	-0.0617875	-0.0595645	-0.058309	-0.0559294	-0.0514793	-0.0459733	-0.0433401	-0.040666	-0.0380212	-0.0364264	-0.0339881	-0.0326117	-0.0302714	-0.029005	-0.0278035	-0.0246407	-0.0225677	-0.0215886	-0.0166929	-0.0155458	-0.0132684	-0.011079	-0.00599614	-0.00486545	-0.00280736	-0.000841028	0.00299865	0.00573205	0.00640976	0.00997798	0.0135896	0.0162991	0.0179101	0.0183553	0.0195975	0.0206846	0.0227642	0.0268554
	-0.307371	-0.30619	-0.305108	-0.300652	-0.299545	-0.298541	-0.299269	-0.298378	-0.299235	-0.301739	-0.299178	-0.300017	-0.299277	-0.300213	-0.299358	-0.300191	-0.299471	-0.298939	-0.298484	-0.296369	-0.296068	-0.295957	-0.294297	-0.294448	-0.293046	-0.293449	-0.292293	-0.292935	-0.293637	-0.292656	-0.294977	-0.293873	-0.294439	-0.291569	-0.293715	-0.294262	-0.296571	-0.297279	-0.298119	-0.302226	-0.294184	-0.29437	-0.292913	-0.293164	-0.291753	-0.290296	-0.29052	-0.292419	-0.29263
	0.0918034	0.0925973	0.0926988	0.0963322	0.098461	0.0991409	0.100745	0.0974148	0.0950953	0.104776	0.106196	0.108451	0.10921	0.111011	0.115469	0.119223	0.122268	0.124654	0.128809	0.132991	0.136385	0.140719	0.143443	0.146112	0.151267	0.157226	0.161553	0.166852	0.171326	0.176596	0.183644	0.186619	0.188818	0.196083	0.200016	0.204842	0.209689	0.212874	0.216127	0.221876	0.225023	0.229036	0.23304	0.236977	0.24339	0.249792	0.254507	0.255041	0.258857
	0.17447	0.172589	0.169293	0.168707	0.166788	0.164732	0.161245	0.157699	0.156661	0.156755	0.152742	0.151326	0.148463	0.145438	0.145004	0.143121	0.139702	0.137499	0.133847	0.131409	0.130188	0.131567	0.128851	0.125997	0.124476	0.121538	0.12114	0.11943	0.116326	0.118541	0.116811	0.112431	0.106779	0.0985631	0.0971455	0.097114	0.0930604	0.092985	0.0876146	0.0836567	0.0797346	0.0757603	0.0705362	0.064149	0.0619242	0.0598238	0.0604315	0.0544751	0.0526133
	-0.295881	-0.297078	-0.305216	-0.305918	-0.302906	-0.299649	-0.299856	-0.296329	-0.299495	-0.294966	-0.297375	-0.296056	-0.294731	-0.293402	-0.288352	-0.286529	-0.284456	-0.281895	-0.278848	-0.275802	-0.269037	-0.265746	-0.258732	-0.254943	-0.250906	-0.246864	-0.242823	-0.238787	-0.238241	-0.234001	-0.226073	-0.221651	-0.217262	-0.209191	-0.200913	-0.196142	-0.191166	-0.18947	-0.180394	-0.174855	-0.169382	-0.163982	-0.158665	-0.153437	-0.151789	-0.142819	-0.133725	-0.128226	-0.122851
	0.0538172	0.0576474	0.0578653	0.0581103	0.0583777	0.0586631	0.0639894	0.0682113	0.0740202	0.0788307	0.0825673	0.0851503	0.0876258	0.0901626	0.0942286	0.0972296	0.10151	0.107075	0.110117	0.114449	0.116346	0.123341	0.127905	0.128739	0.134673	0.13574	0.13817	0.144385	0.149359	0.151879	0.155745	0.160869	0.162304	0.166362	0.171737	0.174613	0.180004	0.18288	0.186957	0.190926	0.194779	0.199806	0.203571	0.20858	0.213443	0.219454	0.224098	0.227454	0.230895
	0.0887689	0.0873605	0.0886124	0.0872301	0.0857865	0.0842878	0.0854842	0.0840786	0.0826415	0.0811765	0.0796862	0.0781727	0.0740708	0.0726829	0.0712641	0.0725583	0.0661293	0.0651454	0.0641147	0.0606462	0.0600384	0.0595429	0.0565894	0.0539093	0.0540555	0.048968	0.0492461	0.0521402	0.0523438	0.0525963	0.0556376	0.0589055	0.0624044	0.0632158	0.0639017	0.0701255	0.0740239	0.0752454	0.0737865	0.0723793	0.0710114	0.072237	0.0707422	0.0718262	0.0782312	0.0769633	0.0733227	0.072423	0.0740761
	0.161149	0.166093	0.166777	0.170851	0.172754	0.173258	0.174446	0.180623	0.182749	0.184219	0.186344	0.186998	0.188262	0.193089	0.195922	0.196718	0.195526	0.19641	0.200869	0.205474	0.207966	0.212515	0.214146	0.217801	0.219369	0.220303	0.221913	0.226329	0.22668	0.226542	0.229304	0.23342	0.236089	0.240892	0.241635	0.243204	0.246179	0.24988	0.254402	0.257526	0.259296	0.265417	0.271053	0.274123	0.280101	0.284001	0.286548	0.293351	0.29807
	-0.0278797	-0.022172	-0.019582	-0.0180219	-0.0127579	-0.00633452	0.000218363	0.00318493	0.010059	0.0106502	0.0144339	0.0187141	0.0241412	0.0291274	0.034733	0.0387829	0.0449837	0.0489563	0.0560617	0.0605569	0.0656705	0.0713244	0.0773709	0.0817806	0.0878547	0.0928694	0.0957162	0.0995122	0.102666	0.106234	0.112306	0.117203	0.120477	0.124219	0.127766	0.131735	0.136674	0.137177	0.140185	0.145693	0.148852	0.152825	0.156031	0.159646	0.159991	0.161807	0.164539	0.164952	0.165691
	0.181994	0.184737	0.185089	0.187129	0.191517	0.19432	0.197192	0.199135	0.200972	0.201973	0.204509	0.207024	0.20791	0.207986	0.214547	0.216311	0.223682	0.228594	0.23587	0.23739	0.238689	0.240592	0.243928	0.247096	0.249272	0.254605	0.257572	0.259729	0.26097	0.26135	0.264184	0.26616	0.26966	0.275633	0.273686	0.276544	0.27707	0.279195	0.280378	0.282388	0.285227	0.289731	0.291925	0.295022	0.294989	0.299737	0.302135	0.299137	0.301909
	0.406859	0.406466	0.412502	0.417187	0.420417	0.426669	0.426669	0.429575	0.427699	0.42432	0.425489	0.431091	0.43046	0.431256	0.436561	0.44179	0.448544	0.45704	0.457806	0.460108	0.459456	0.463307	0.463773	0.467132	0.467302	0.467261	0.470198	0.468639	0.46855	0.46992	0.469863	0.471257	0.472397	0.47318	0.473604	0.475371	0.476992	0.475379	0.475013	0.475789	0.474829	0.47224	0.475802	0.477749	0.474899	0.470551	0.466399	0.463726	0.464025
	-0.194204	-0.197742	-0.201346	-0.198937	-0.201009	-0.20467	-0.205386	-0.209125	-0.211456	-0.213817	-0.216204	-0.217168	-0.221134	-0.223667	-0.226309	-0.22751	-0.231694	-0.234428	-0.240142	-0.239772	-0.243819	-0.247747	-0.251558	-0.253808	-0.257482	-0.261135	-0.26178	-0.263941	-0.26308	-0.266606	-0.270087	-0.272079	-0.274123	-0.276117	-0.277957	-0.281184	-0.281366	-0.283032	-0.286178	-0.289262	-0.289298	-0.292258	-0.292167	-0.291907	-0.294361	-0.2951	-0.295766	-0.297904	-0.298429
	-0.19492	-0.191111	-0.187428	-0.185406	-0.182703	-0.180197	-0.17779	-0.17385	-0.172312	-0.168326	-0.165061	-0.161807	-0.160206	-0.156224	-0.153901	-0.15018	-0.146485	-0.145111	-0.140492	-0.138143	-0.134185	-0.131072	-0.12809	-0.126005	-0.122414	-0.117261	-0.115235	-0.113276	-0.111437	-0.109558	-0.103545	-0.0990625	-0.0946246	-0.0894032	-0.0865562	-0.0868458	-0.0862906	-0.0833634	-0.0812302	-0.0783052	-0.0745848	-0.0723603	-0.0692804	-0.0662673	-0.0641902	-0.0629959	-0.0610496	-0.0591711	-0.0557233
	0.0704024	0.071176	0.0696644	0.0702581	0.0677442	0.0696409	0.0705944	0.0728436	0.0763986	0.0756925	0.0737833	0.0730444	0.0745917	0.0761268	0.0778741	0.0787241	0.0783897	0.0769425	0.0798139	0.0815771	0.0811213	0.0838806	0.0867322	0.0908004	0.0929658	0.0942759	0.0967457	0.095986	0.0995124	0.0986908	0.101181	0.104969	0.109987	0.112896	0.114737	0.114538	0.115562	0.115496	0.1144	0.119927	0.124413	0.1257	0.131448	0.135036	0.135345	0.13787	0.14372	0.147464	0.150141
	0.26641	0.26806	0.267692	0.269016	0.268277	0.269811	0.26875	0.270395	0.271099	0.270369	0.272322	0.271601	0.273241	0.277791	0.276634	0.281012	0.282718	0.285121	0.287766	0.288274	0.293025	0.294585	0.296251	0.300687	0.304068	0.307432	0.311888	0.311494	0.314187	0.315652	0.319815	0.32296	0.327168	0.327573	0.328546	0.331713	0.337	0.336388	0.340565	0.343518	0.346325	0.348501	0.34904	0.354363	0.355195	0.356955	0.359787	0.361359	0.362637
	0.207782	0.208681	0.209508	0.207648	0.208487	0.209228	0.209865	0.213181	0.213779	0.214259	0.209395	0.20735	0.202705	0.200833	0.201534	0.199401	0.194597	0.192493	0.195862	0.193909	0.191836	0.195023	0.192678	0.190366	0.190682	0.193439	0.190637	0.19027	0.186939	0.18603	0.184752	0.188686	0.184444	0.180026	0.180822	0.178657	0.176142	0.170674	0.165036	0.156618	0.150806	0.144807	0.141229	0.14008	0.135981	0.128942	0.124362	0.119461	0.117041
	0.317773	0.320704	0.325575	0.331339	0.337022	0.337517	0.345011	0.348442	0.352859	0.355185	0.359483	0.361624	0.363504	0.36512	0.367656	0.370201	0.37367	0.375051	0.383798	0.385704	0.388626	0.393478	0.396274	0.398132	0.401221	0.401478	0.403737	0.409959	0.411046	0.412176	0.416359	0.418415	0.422545	0.423705	0.427852	0.428825	0.429768	0.431658	0.433373	0.436097	0.438847	0.44464	0.447457	0.447434	0.449676	0.450826	0.451789	0.454592	0.454393
	-0.347014	-0.347099	-0.34455	-0.342891	-0.342181	-0.341505	-0.341659	-0.341791	-0.338374	-0.337606	-0.336928	-0.335426	-0.334861	-0.334322	-0.332894	-0.332398	-0.331921	-0.331463	-0.330169	-0.3298	-0.328591	-0.328304	-0.328084	-0.32337	-0.322973	-0.322567	-0.322094	-0.321611	-0.319354	-0.318847	-0.318325	-0.316875	-0.316319	-0.316659	-0.315159	-0.31535	-0.314675	-0.314841	-0.314088	-0.313387	-0.312741	-0.310327	-0.310523	-0.308951	-0.307375	-0.304882	-0.306704	-0.304939	-0.303116
	0.252892	0.255959	0.257643	0.261066	0.262886	0.261535	0.263575	0.269001	0.268006	0.27184	0.272362	0.272902	0.27512	0.275667	0.272967	0.272012	0.269657	0.272348	0.275174	0.276457	0.280874	0.281957	0.286272	0.290477	0.291337	0.290622	0.296349	0.298821	0.299705	0.30379	0.306173	0.308412	0.310505	0.314013	0.315595	0.321826	0.324689	0.325858	0.326894	0.324561	0.32219	0.321331	0.321978	0.320787	0.322549	0.321017	0.322764	0.322673	0.322198
	-0.134587	-0.133186	-0.131819	-0.128769	-0.125641	-0.122432	-0.120748	-0.118986	-0.117263	-0.113864	-0.112004	-0.108251	-0.107539	-0.106664	-0.105751	-0.101484	-0.098799	-0.0991971	-0.0961553	-0.0964445	-0.0917104	-0.0869994	-0.084031	-0.0794854	-0.0766896	-0.0740427	-0.068113	-0.067044	-0.0574299	-0.0508402	-0.045773	-0.0424509	-0.0408787	-0.0376284	-0.0343119	-0.0258878	-0.0224339	-0.0173011	-0.015421	-0.0102613	-0.0100798	-0.00491164	-0.0029023	0.00603089	0.00837379	0.0174243	0.0214994	0.023812	0.0276808
	0.0463242	0.0486406	0.0508176	0.0537394	0.0548586	0.0584904	0.059486	0.0621028	0.0628486	0.0643212	0.0656299	0.0667712	0.066082	0.0669296	0.0684232	0.0680732	0.0684202	0.0703486	0.0704272	0.0712	0.0727828	0.0725173	0.0720032	0.0704092	0.0686757	0.0685734	0.0674421	0.0678859	0.0657042	0.0634411	0.0654158	0.0632292	0.0594267	0.0589801	0.0568595	0.0548401	0.0562419	0.0540945	0.0535509	0.0538471	0.0515604	0.0510149	0.0496153	0.0464226	0.0432699	0.0444793	0.0430251	0.0432356	0.0409174
	0.227838	0.227644	0.225236	0.225063	0.223741	0.223567	0.221381	0.218248	0.218463	0.223249	0.220542	0.22032	0.220199	0.222248	0.224239	0.22409	0.2251	0.228269	0.227058	0.229373	0.230679	0.22759	0.230083	0.232472	0.230297	0.229156	0.229186	0.23261	0.234751	0.234455	0.235174	0.236981	0.233187	0.231618	0.232188	0.232519	0.23376	0.233761	0.23698	0.237966	0.235721	0.23347	0.232134	0.229555	0.22911	0.228495	0.22879	0.228923	0.22905
	-0.0497689	-0.0524514	-0.0531708	-0.0599239	-0.0626023	-0.0673783	-0.0741155	-0.0784742	-0.0805915	-0.0848082	-0.0848089	-0.0887276	-0.0906598	-0.0883574	-0.0878428	-0.0893769	-0.0888809	-0.0904167	-0.0920116	-0.0936618	-0.0953645	-0.097117	-0.100886	-0.102603	-0.102269	-0.101706	-0.103013	-0.102255	-0.101392	-0.106462	-0.107227	-0.10369	-0.103984	-0.106145	-0.106244	-0.10639	-0.106585	-0.100518	-0.106297	-0.107651	-0.108803	-0.109898	-0.110948	-0.111689	-0.110025	-0.10834	-0.108741	-0.108995	-0.10504
	0.794858	0.793053	0.792184	0.790025	0.781949	0.774149	0.772657	0.766481	0.760417	0.759181	0.754341	0.754419	0.752148	0.749854	0.745224	0.744296	0.743278	0.740939	0.736283	0.735269	0.735583	0.737318	0.739168	0.737425	0.732092	0.728039	0.725178	0.725987	0.724513	0.727876	0.72765	0.721517	0.719142	0.717876	0.710596	0.713165	0.713589	0.71427	0.713968	0.715002	0.716374	0.719326	0.718822	0.724456	0.723242	0.725932	0.726486	0.724819	0.725717
	0.615557	0.620063	0.623326	0.629165	0.629679	0.631343	0.635567	0.634706	0.636388	0.641766	0.643196	0.646	0.648668	0.652443	0.653588	0.654759	0.653457	0.65714	0.660567	0.663738	0.667988	0.669497	0.672173	0.673439	0.673291	0.676878	0.677544	0.675373	0.679507	0.686131	0.687616	0.68663	0.688236	0.689772	0.688662	0.68748	0.687725	0.686905	0.687335	0.688842	0.690271	0.691802	0.690688	0.689419	0.69057	0.68899	0.688502	0.689107	0.687161
	0.15929	0.159914	0.159397	0.164045	0.166658	0.167251	0.164848	0.161343	0.159746	0.159007	0.159201	0.158303	0.158215	0.156846	0.15637	0.154832	0.152101	0.151197	0.151213	0.149147	0.146901	0.14343	0.137822	0.13617	0.132316	0.12843	0.124582	0.122737	0.118973	0.116307	0.113555	0.10974	0.105843	0.106067	0.104396	0.0987345	0.0961569	0.091481	0.0898882	0.0883687	0.0838446	0.0784811	0.0804031	0.077291	0.0772082	0.0772164	0.0773245	0.0785239	0.0757779
	0.763358	0.767829	0.769067	0.769163	0.765841	0.760328	0.760501	0.755064	0.752814	0.749401	0.749419	0.746158	0.745208	0.740006	0.734838	0.733072	0.724848	0.723391	0.719914	0.719083	0.717469	0.716155	0.71278	0.712779	0.713023	0.712377	0.716282	0.719177	0.722224	0.724369	0.72226	0.723544	0.723792	0.725224	0.726698	0.727221	0.725793	0.723479	0.722482	0.721644	0.72554	0.72981	0.733162	0.73781	0.740466	0.734615	0.737819	0.738752	0.747493
	0.193321	0.193649	0.183194	0.18104	0.176123	0.171237	0.174431	0.17466	0.171929	0.16904	0.171425	0.170849	0.167316	0.161001	0.162764	0.16156	0.16564	0.158896	0.154814	0.153206	0.154073	0.154802	0.152593	0.152887	0.147631	0.142254	0.139376	0.133744	0.133598	0.127892	0.124683	0.121163	0.112079	0.111098	0.109985	0.105941	0.101595	0.0969487	0.0976241	0.0927684	0.0878205	0.0855927	0.0780337	0.0733839	0.0714645	0.0670356	0.0655387	0.066806	0.0547351
	0.170859	0.171271	0.172613	0.169484	0.169045	0.16771	0.16736	0.17076	0.167986	0.166197	0.168151	0.163036	0.161709	0.159574	0.162088	0.162784	0.164423	0.167068	0.167016	0.16973	0.17339	0.174234	0.173202	0.173991	0.175655	0.176432	0.176381	0.178259	0.176537	0.176547	0.179287	0.17759	0.178614	0.179529	0.181274	0.180204	0.178194	0.180761	0.180497	0.182863	0.183337	0.182861	0.181489	0.180096	0.180436	0.179865	0.179261	0.175794	0.176805
	-0.141802	-0.144203	-0.146785	-0.149546	-0.152485	-0.1556	-0.158891	-0.162355	-0.165993	-0.162024	-0.172748	-0.17586	-0.17914	-0.182585	-0.178413	-0.18165	-0.185018	-0.188516	-0.199413	-0.20268	-0.206092	-0.21692	-0.220131	-0.223502	-0.227027	-0.237977	-0.241318	-0.244825	-0.255766	-0.259109	-0.2699	-0.272599	-0.274979	-0.277537	-0.280267	-0.275378	-0.277893	-0.280529	-0.283276	-0.286128	-0.289077	-0.292115	-0.295235	-0.29065	-0.300657	-0.302945	-0.297509	-0.299369	-0.301245
	-0.510769	-0.505852	-0.504455	-0.50128	-0.498049	-0.49821	-0.496472	-0.494802	-0.491355	-0.489699	-0.488109	-0.486588	-0.485137	-0.483757	-0.482452	-0.481102	-0.477866	-0.478156	-0.472991	-0.471351	-0.469787	-0.470026	-0.468505	-0.461535	-0.461541	-0.459783	-0.454415	-0.452574	-0.450808	-0.449	-0.447034	-0.44503	-0.443112	-0.443009	-0.441156	-0.439403	-0.439478	-0.437818	-0.430733	-0.428806	-0.426859	-0.425015	-0.423278	-0.419803	-0.418159	-0.416623	-0.413351	-0.411913	-0.412312
0.5	0.183595	0.186097	0.186136	0.183713	0.181139	0.176091	0.173347	0.170426	0.169637	0.168506	0.16472	0.165541	0.163711	0.164023	0.161857	0.162007	0.159529	0.154426	0.151482	0.148222	0.152075	0.148696	0.142875	0.139398	0.13579	0.134529	0.126045	0.127491	0.124356	0.121272	0.115928	0.110475	0.109699	0.104032	0.0959474	0.0925381	0.0888584	0.0850746	0.0813532	0.0800147	0.0738073	0.0698342	0.0681017	0.0639947	0.0576805	0.0514725	0.0430547	0.0372086	0.0314578
	0.482464	0.478788	0.478759	0.476512	0.4757	0.476325	0.473036	0.471573	0.471809	0.468271	0.468524	0.466586	0.466247	0.465689	0.468836	0.464359	0.465442	0.470401	0.467786	0.465175	0.468443	0.464432	0.460458	0.46201	0.456051	0.45393	0.451741	0.451449	0.451109	0.447204	0.445474	0.443589	0.44168	0.438051	0.432701	0.429279	0.427783	0.428344	0.423274	0.420133	0.42466	0.423564	0.420631	0.423427	0.422567	0.414519	0.414143	0.413615	0.412935
	-0.34214	-0.342358	-0.342596	-0.342853	-0.34313	-0.343426	-0.343741	-0.341638	-0.341824	-0.34202	-0.342225	-0.342439	-0.342662	-0.342893	-0.343131	-0.343376	-0.345905	-0.346011	-0.346131	-0.346262	-0.343968	-0.343954	-0.343942	-0.34393	-0.343917	-0.343903	-0.343886	-0.343866	-0.343843	-0.343814	-0.343781	-0.343742	-0.343696	-0.343644	-0.343585	-0.343519	-0.343445	-0.343364	-0.343276	-0.343181	-0.343078	-0.342969	-0.342854	-0.342733	-0.342607	-0.342477	-0.339907	-0.339604	-0.33929
	-0.423225	-0.420433	-0.420765	-0.421132	-0.421533	-0.421968	-0.422435	-0.422932	-0.423458	-0.424013	-0.424593	-0.426741	-0.427267	-0.429363	-0.429841	-0.428697	-0.429117	-0.429558	-0.430018	-0.430493	-0.430984	-0.431488	-0.430354	-0.430768	-0.431185	-0.429954	-0.430261	-0.430562	-0.430856	-0.432684	-0.432859	-0.434573	-0.434637	-0.434701	-0.434764	-0.434826	-0.434887	-0.433296	-0.433242	-0.433181	-0.433114	-0.433041	-0.432963	-0.43123	-0.431031	-0.429174	-0.43039	-0.42995	-0.429505
	0.249856	0.245754	0.241445	0.238597	0.23387	0.229048	0.222343	0.217205	0.211845	0.209721	0.205596	0.201264	0.196961	0.194366	0.188243	0.185512	0.180822	0.179427	0.172757	0.169403	0.162461	0.157179	0.151779	0.144479	0.137072	0.133134	0.124091	0.111726	0.108193	0.101224	0.0924943	0.0855786	0.084057	0.0809162	0.0742684	0.0710377	0.064321	0.06283	0.0562074	0.0479169	0.043204	0.0368304	0.0271278	0.0262545	0.0186042	0.014553	0.012321	0.00667433	0.00286218
	-0.483323	-0.4854	-0.48747	-0.489535	-0.491593	-0.493648	-0.500226	-0.501976	-0.503741	-0.510048	-0.511546	-0.513077	-0.523695	-0.524695	-0.525761	-0.531418	-0.536841	-0.537517	-0.538287	-0.539148	-0.540099	-0.541138	-0.542263	-0.543472	-0.544762	-0.54613	-0.547575	-0.544252	-0.54551	-0.546819	-0.548177	-0.549579	-0.551023	-0.552505	-0.554022	-0.555571	-0.557148	-0.558749	-0.560372	-0.557173	-0.558499	-0.559821	-0.561135	-0.562438	-0.563727	-0.565	-0.566253	-0.567484	-0.573216
	-0.767358	-0.768697	-0.770018	-0.771318	-0.773849	-0.775018	-0.776165	-0.777289	-0.778388	-0.780716	-0.780338	-0.781187	-0.782007	-0.784054	-0.784734	-0.785389	-0.786019	-0.786537	-0.786942	-0.787323	-0.787679	-0.789266	-0.789491	-0.789699	-0.789888	-0.79006	-0.790216	-0.791612	-0.791655	-0.79169	-0.791717	-0.791738	-0.793007	-0.792935	-0.792864	-0.795304	-0.795073	-0.793512	-0.794471	-0.79276	-0.790973	-0.790448	-0.789929	-0.790673	-0.790087	-0.788173	-0.787521	-0.786878	-0.786244
	-0.79419	-0.796295	-0.796107	-0.798094	-0.798867	-0.800661	-0.801317	-0.801989	-0.802676	-0.803377	-0.80409	-0.805896	-0.806561	-0.808244	-0.808712	-0.809195	-0.808536	-0.808968	-0.809407	-0.809854	-0.809151	-0.809531	-0.809912	-0.811376	-0.812768	-0.811856	-0.809716	-0.809734	-0.809746	-0.809752	-0.809753	-0.810829	-0.810747	-0.810663	-0.810577	-0.81049	-0.810402	-0.810314	-0.810226	-0.810139	-0.810053	-0.813213	-0.814001	-0.812497	-0.81209	-0.811701	-0.812411	-0.811989	-0.81159
	-0.18421	-0.186259	-0.188453	-0.190787	-0.196329	-0.198725	-0.204331	-0.206794	-0.209397	-0.20885	-0.217647	-0.216725	-0.219005	-0.227559	-0.229685	-0.235028	-0.237237	-0.242672	-0.244982	-0.247452	-0.250082	-0.255946	-0.25848	-0.260971	-0.266706	-0.269335	-0.272146	-0.275139	-0.278314	-0.284745	-0.284796	-0.294037	-0.29012	-0.292533	-0.295126	-0.29111	-0.293183	-0.292123	-0.297349	-0.305584	-0.30741	-0.312472	-0.307843	-0.312578	-0.317251	-0.315505	-0.316974	-0.31529	-0.322948
	0.103494	0.0991923	0.0948544	0.0904843	0.0899185	0.078589	0.0787236	0.075256	0.0681892	0.0649303	0.0654817	0.0588585	0.0560508	0.049644	0.0470444	0.044421	0.0417754	0.0355253	0.0333251	0.0313434	0.0293326	0.0237101	0.0218813	0.0200143	0.0145265	0.00923897	0.000556463	-0.000544698	-0.00147958	0.00158637	0.00125121	0.00110091	0.000888697	0.000616787	0.000536383	0.000649586	0.000709381	0.000717695	0.00450908	0.00468115	0.00865187	0.00901855	0.0131988	0.0137895	0.014375	0.0149556	0.0119472	0.0091698	0.0140268
	-0.314957	-0.317069	-0.322423	-0.32425	-0.332605	-0.333725	-0.334388	-0.334823	-0.335258	-0.338968	-0.339188	-0.342698	-0.342732	-0.339293	-0.335647	-0.32828	-0.327457	-0.329903	-0.328626	-0.326906	-0.324972	-0.323056	-0.317657	-0.315546	-0.313453	-0.307877	-0.312141	-0.312716	-0.31312	-0.310094	-0.303641	-0.300535	-0.297275	-0.293867	-0.290543	-0.287308	-0.284167	-0.281126	-0.281464	-0.271415	-0.26802	-0.264736	-0.258063	-0.261326	-0.260996	-0.253813	-0.250053	-0.246446	-0.242997
	0.514959	0.502522	0.494787	0.486267	0.477859	0.467528	0.461717	0.455008	0.446638	0.437564	0.427661	0.418003	0.411393	0.40484	0.399243	0.390906	0.383778	0.375946	0.370859	0.364699	0.357531	0.354261	0.346603	0.340815	0.336003	0.32943	0.323007	0.319477	0.315025	0.308759	0.302593	0.296773	0.295832	0.291175	0.282036	0.280523	0.276312	0.274896	0.267925	0.263814	0.258923	0.256059	0.248839	0.244533	0.238417	0.236097	0.23585	0.234881	0.233008
	0.375919	0.375349	0.376956	0.37448	0.372131	0.365678	0.365579	0.363246	0.365216	0.36727	0.371456	0.369342	0.36704	0.366725	0.366499	0.364322	0.364269	0.366198	0.365897	0.369772	0.371436	0.377302	0.372689	0.376514	0.369867	0.371657	0.369231	0.366806	0.364237	0.359624	0.357178	0.356613	0.360257	0.357643	0.355174	0.354885	0.352276	0.347485	0.348947	0.350267	0.347234	0.346106	0.346886	0.34536	0.34153	0.339613	0.337428	0.334973	0.33021
	0.195437	0.186115	0.178422	0.175188	0.166147	0.158659	0.149803	0.145525	0.13999	0.13452	0.126198	0.123797	0.11422	0.107745	0.101352	0.0963549	0.0884223	0.0819856	0.0756313	0.0709686	0.0649786	0.0603887	0.0544741	0.0518664	0.0437991	0.0404492	0.0357738	0.031185	0.026681	0.0236734	0.0206535	0.016309	0.012149	0.00807284	0.00125124	0.000348417	-0.00199	-0.00576186	-0.00804513	-0.00883796	-0.00964531	-0.0162124	-0.0182662	-0.0217536	-0.0265801	-0.0282193	-0.035445	-0.0380871	-0.042097
	-0.47432	-0.476949	-0.475558	-0.475553	-0.478219	-0.478246	-0.478382	-0.477255	-0.476143	-0.4777	-0.479271	-0.479575	-0.479984	-0.477749	-0.479462	-0.477149	-0.478775	-0.479114	-0.479538	-0.479954	-0.480361	-0.478097	-0.478468	-0.478901	-0.479393	-0.478569	-0.479079	-0.479547	-0.47997	-0.479062	-0.479473	-0.481203	-0.481593	-0.482018	-0.482474	-0.48553	-0.485876	-0.486258	-0.486677	-0.484382	-0.484682	-0.486291	-0.486556	-0.48676	-0.486904	-0.488362	-0.48848	-0.488632	-0.490105
	-0.358306	-0.357375	-0.35647	-0.355593	-0.354745	-0.353927	-0.353141	-0.352388	-0.35167	-0.350988	-0.350344	-0.349739	-0.349176	-0.345838	-0.342352	-0.341528	-0.340734	-0.33997	-0.33642	-0.335529	-0.337298	-0.33892	-0.337771	-0.33667	-0.335617	-0.334614	-0.333662	-0.332762	-0.33455	-0.333584	-0.332682	-0.329027	-0.325247	-0.324149	-0.3231	-0.322102	-0.321153	-0.320256	-0.319411	-0.318619	-0.315063	-0.314187	-0.313358	-0.312576	-0.311843	-0.311159	-0.310525	-0.307126	-0.306405
	0.0554975	0.0570179	0.0542861	0.0572238	0.0579385	0.0586015	0.0571704	0.0614018	0.0635437	0.0636024	0.0653932	0.0592507	0.0571331	0.0568614	0.0583042	0.0594293	0.0582044	0.0566718	0.0491094	0.0514258	0.0516589	0.0496856	0.0456417	0.0414318	0.0408684	0.0421868	0.0375075	0.0345922	0.029762	0.0310447	0.0245731	0.0200116	0.0173596	0.0147154	0.010045	0.00716426	0.00390662	0.00027865	-0.00167284	-0.00969928	-0.00992218	-0.0159426	-0.0197314	-0.019374	-0.02492	-0.028605	-0.0323298	-0.0341799	-0.0360497
	-0.183783	-0.195857	-0.202489	-0.214499	-0.221061	-0.229506	-0.241451	-0.247935	-0.256287	-0.26289	-0.269596	-0.276392	-0.28501	-0.291831	-0.298709	-0.307376	-0.314215	-0.322823	-0.329585	-0.336354	-0.343118	-0.349868	-0.354725	-0.361284	-0.369536	-0.375866	-0.383755	-0.389589	-0.398836	-0.406025	-0.413019	-0.421563	-0.426305	-0.434462	-0.438817	-0.444841	-0.448926	-0.45293	-0.456851	-0.460685	-0.466172	-0.47145	-0.476522	-0.479648	-0.486181	-0.48891	-0.493311	-0.497523	-0.503296
	-0.313299	-0.311601	-0.309935	-0.308304	-0.306712	-0.305164	-0.303664	-0.302216	-0.300824	-0.295926	-0.294418	-0.292968	-0.291581	-0.29026	-0.285443	-0.284025	-0.282674	-0.281395	-0.28019	-0.279063	-0.278018	-0.277058	-0.276186	-0.271837	-0.270906	-0.273394	-0.272412	-0.274865	-0.273862	-0.272972	-0.272195	-0.271532	-0.270982	-0.270545	-0.270222	-0.27001	-0.266343	-0.26611	-0.265974	-0.262366	-0.262176	-0.258498	-0.258221	-0.257776	-0.253592	-0.25279	-0.248462	-0.247498	-0.246558
	-0.200507	-0.197671	-0.194934	-0.198085	-0.189001	-0.185818	-0.185651	-0.182532	-0.18245	-0.179238	-0.178884	-0.172529	-0.169243	-0.16903	-0.165922	-0.159923	-0.15701	-0.154297	-0.151787	-0.146392	-0.144088	-0.141989	-0.140097	-0.138416	-0.136949	-0.138591	-0.140263	-0.139086	-0.138155	-0.137472	-0.137039	-0.136658	-0.136329	-0.136256	-0.136439	-0.136878	-0.140466	-0.14123	-0.142262	-0.146452	-0.147828	-0.146387	-0.148102	-0.15008	-0.155209	-0.157516	-0.160087	-0.15983	-0.162712
	0.505484	0.506159	0.50008	0.490605	0.487396	0.487298	0.483796	0.476674	0.469296	0.464811	0.45985	0.454419	0.455271	0.452973	0.447765	0.442591	0.440398	0.434681	0.422299	0.416517	0.410603	0.404353	0.398001	0.388409	0.38189	0.375088	0.368018	0.357545	0.350201	0.349376	0.342054	0.33478	0.318107	0.308448	0.295908	0.289945	0.283828	0.277574	0.271199	0.264716	0.254987	0.248541	0.242016	0.229117	0.229634	0.227171	0.224902	0.219474	0.210896
	-0.443171	-0.44311	-0.443063	-0.443032	-0.444275	-0.444192	-0.444129	-0.444087	-0.444066	-0.444066	-0.444087	-0.444129	-0.444192	-0.444275	-0.443032	-0.443063	-0.44311	-0.443171	-0.443246	-0.443334	-0.443435	-0.443548	-0.443672	-0.443807	-0.443951	-0.444103	-0.444264	-0.444432	-0.444607	-0.444787	-0.444971	-0.44516	-0.445351	-0.445546	-0.445741	-0.445938	-0.446135	-0.446332	-0.446527	-0.446721	-0.446914	-0.447103	-0.44729	-0.447474	-0.447654	-0.44783	-0.448003	-0.448171	-0.448335
	-0.438924	-0.437457	-0.436128	-0.434943	-0.433903	-0.432903	-0.431944	-0.434294	-0.435014	-0.434221	-0.431916	-0.431356	-0.430966	-0.430744	-0.43069	-0.430802	-0.431079	-0.431519	-0.432121	-0.431195	-0.431997	-0.432946	-0.434039	-0.435273	-0.436644	-0.438148	-0.43978	-0.439851	-0.441613	-0.443486	-0.445463	-0.447541	-0.449715	-0.45198	-0.45433	-0.456761	-0.459268	-0.46016	-0.464267	-0.468325	-0.470759	-0.473251	-0.474108	-0.476584	-0.479097	-0.481644	-0.485797	-0.488292	-0.48744
	-0.189868	-0.195569	-0.20217	-0.208513	-0.216718	-0.220454	-0.225113	-0.228727	-0.233337	-0.24085	-0.242893	-0.248064	-0.252142	-0.257246	-0.260107	-0.263862	-0.265452	-0.269104	-0.27373	-0.276202	-0.281774	-0.286156	-0.290451	-0.296781	-0.30079	-0.303649	-0.307618	-0.309568	-0.315769	-0.317637	-0.318375	-0.322208	-0.324982	-0.32684	-0.327778	-0.330784	-0.334766	-0.337752	-0.340836	-0.343945	-0.347007	-0.35009	-0.354287	-0.356461	-0.360766	-0.360787	-0.361904	-0.3652	-0.368557
	-0.437211	-0.440556	-0.44711	-0.450329	-0.453594	-0.460064	-0.463197	-0.467953	-0.47106	-0.474203	-0.478961	-0.48206	-0.486769	-0.489815	-0.492884	-0.494281	-0.497268	-0.50026	-0.503251	-0.506237	-0.509215	-0.51218	-0.515128	-0.519637	-0.524019	-0.529856	-0.5323	-0.534732	-0.538731	-0.541024	-0.544884	-0.546927	-0.548843	-0.552321	-0.552288	-0.553702	-0.555086	-0.556439	-0.557758	-0.55893	-0.559953	-0.560935	-0.561874	-0.562769	-0.565199	-0.565894	-0.566547	-0.567155	-0.567719
	0.25636	0.248765	0.245391	0.241001	0.237789	0.23351	0.228102	0.222732	0.218494	0.2111	0.205933	0.201976	0.198072	0.195389	0.189783	0.18847	0.187165	0.183768	0.181487	0.182516	0.179441	0.174307	0.170316	0.167537	0.160727	0.158252	0.151664	0.150564	0.143371	0.139471	0.134561	0.134968	0.132321	0.12982	0.128413	0.124895	0.122605	0.120447	0.118277	0.119294	0.1203	0.118169	0.117191	0.119551	0.115786	0.111201	0.107895	0.105857	0.107192
	-0.493341	-0.495094	-0.496836	-0.50343	-0.504824	-0.506219	-0.507614	-0.509008	-0.510401	-0.516658	-0.517726	-0.51881	-0.519907	-0.52102	-0.522148	-0.523291	-0.524451	-0.525628	-0.531688	-0.53258	-0.538374	-0.539019	-0.539718	-0.540472	-0.541281	-0.542147	-0.537864	-0.538487	-0.539149	-0.539849	-0.540589	-0.541367	-0.542184	-0.543039	-0.538728	-0.539303	-0.544764	-0.545056	-0.545383	-0.545743	-0.546134	-0.546557	-0.551873	-0.552031	-0.552231	-0.547268	-0.547193	-0.547137	-0.547098
	-0.326565	-0.326781	-0.330625	-0.338227	-0.341671	-0.344982	-0.346072	-0.348959	-0.351421	-0.357348	-0.358964	-0.360429	-0.361606	-0.360412	-0.356701	-0.358652	-0.358484	-0.362171	-0.363618	-0.362968	-0.362168	-0.361086	-0.359859	-0.358626	-0.357256	-0.351589	-0.351755	-0.347762	-0.349478	-0.344836	-0.34411	-0.341339	-0.340421	-0.337344	-0.328085	-0.324718	-0.323356	-0.319986	-0.320593	-0.318952	-0.317161	-0.311341	-0.313446	-0.307389	-0.305394	-0.299417	-0.297518	-0.285408	-0.279183
	-0.23173	-0.232041	-0.232456	-0.229849	-0.230254	-0.232208	-0.232692	-0.233264	-0.233924	-0.234667	-0.235492	-0.236396	-0.238837	-0.238231	-0.239156	-0.240147	-0.242664	-0.243684	-0.244767	-0.245909	-0.247006	-0.248054	-0.249153	-0.248736	-0.24982	-0.250838	-0.251788	-0.252768	-0.255238	-0.256176	-0.257142	-0.259595	-0.258952	-0.259793	-0.260654	-0.261534	-0.262432	-0.263347	-0.264278	-0.265224	-0.266185	-0.265598	-0.264919	-0.264143	-0.264827	-0.266972	-0.265997	-0.267944	-0.268335
	0.278899	0.277746	0.276462	0.274127	0.273888	0.272588	0.272191	0.274733	0.272008	0.274194	0.271186	0.274214	0.275077	0.274836	0.273565	0.271197	0.268715	0.268223	0.26769	0.265018	0.266317	0.261418	0.258528	0.255749	0.252029	0.250319	0.247602	0.245002	0.243437	0.239754	0.238026	0.236155	0.236251	0.23327	0.231287	0.229325	0.226267	0.224086	0.219765	0.221518	0.219179	0.215844	0.215655	0.214481	0.212262	0.205981	0.204825	0.203676	0.201488
	-0.0662891	-0.0716722	-0.0762066	-0.0818052	-0.0874598	-0.0911662	-0.0976924	-0.103304	-0.110847	-0.118324	-0.126726	-0.13226	-0.138834	-0.14644	-0.152084	-0.156751	-0.165215	-0.17076	-0.175304	-0.182559	-0.187802	-0.193946	-0.199059	-0.206987	-0.213879	-0.217804	-0.221678	-0.226423	-0.2311	-0.236702	-0.240302	-0.247676	-0.252984	-0.25722	-0.258391	-0.263197	-0.270644	-0.276889	-0.28014	-0.281328	-0.287159	-0.291861	-0.295373	-0.300622	-0.303828	-0.307787	-0.313438	-0.317002	-0.320414
	-0.102487	-0.0939621	-0.086374	-0.0796496	-0.0727974	-0.0678649	-0.0607603	-0.0576971	-0.0483754	-0.0450795	-0.0408234	-0.0335676	-0.0263498	-0.0202969	-0.0143529	-0.00746235	-0.00372254	0.000884698	0.00437213	0.0130128	0.0217258	0.0284	0.0328972	0.0415629	0.045287	0.054165	0.0588807	0.0623967	0.0658982	0.069512	0.0761282	0.0764925	0.0819551	0.0895423	0.0950914	0.10051	0.106854	0.113203	0.121674	0.12712	0.133566	0.137976	0.14345	0.14893	0.155334	0.160478	0.166616	0.171769	0.180957
	-0.277174	-0.281096	-0.28291	-0.282616	-0.288633	-0.290326	-0.292125	-0.296096	-0.297958	-0.299921	-0.301983	-0.304139	-0.306387	-0.308723	-0.313214	-0.315577	-0.318024	-0.320551	-0.323155	-0.327903	-0.330513	-0.330979	-0.331363	-0.333869	-0.336422	-0.341089	-0.345657	-0.34806	-0.350508	-0.352998	-0.357597	-0.360022	-0.358054	-0.360248	-0.364528	-0.366613	-0.368712	-0.372895	-0.37695	-0.378808	-0.380682	-0.38464	-0.384184	-0.385805	-0.38743	-0.389055	-0.390678	-0.392296	-0.393907
	-0.466883	-0.46836	-0.464502	-0.46417	-0.463838	-0.470321	-0.467835	-0.463545	-0.459258	-0.45314	-0.453928	-0.447522	-0.44983	-0.446876	-0.450936	-0.449628	-0.448416	-0.449122	-0.451634	-0.448912	-0.44812	-0.447438	-0.446865	-0.4447	-0.442642	-0.440567	-0.438235	-0.432116	-0.433009	-0.439097	-0.436305	-0.433621	-0.432743	-0.428328	-0.427416	-0.426603	-0.42601	-0.423817	-0.421727	-0.419499	-0.420656	-0.421801	-0.419417	-0.41679	-0.417323	-0.421263	-0.419875	-0.418626	-0.413993
	0.355131	0.352186	0.349165	0.346201	0.339625	0.331135	0.326602	0.320263	0.317486	0.312642	0.307692	0.310227	0.309006	0.305748	0.302292	0.300604	0.293228	0.291674	0.28836	0.277657	0.278403	0.269669	0.268462	0.265367	0.258555	0.255483	0.256286	0.255351	0.25269	0.25394	0.2514	0.248873	0.248199	0.241924	0.237634	0.235328	0.231343	0.22555	0.223571	0.217819	0.217713	0.213837	0.211818	0.20957	0.21115	0.210941	0.20699	0.203217	0.203414
	-0.261203	-0.255404	-0.249463	-0.245405	-0.239454	-0.233503	-0.227551	-0.225514	-0.221599	-0.217834	-0.216119	-0.212419	-0.206741	-0.203128	-0.201586	-0.196189	-0.192871	-0.189745	-0.186816	-0.18004	-0.177236	-0.174624	-0.172207	-0.165941	-0.163644	-0.161534	-0.159613	-0.157884	-0.1523	-0.150679	-0.147215	-0.143663	-0.14393	-0.142349	-0.138919	-0.133503	-0.132023	-0.132456	-0.130894	-0.12949	-0.126221	-0.126885	-0.123658	-0.122472	-0.121434	-0.116498	-0.113455	-0.112431	-0.10951
	0.242879	0.24778	0.248481	0.251245	0.250958	0.25381	0.25145	0.25431	0.254978	0.254532	0.255057	0.255473	0.255778	0.254965	0.258287	0.254372	0.253652	0.254836	0.25591	0.25796	0.256748	0.256453	0.255997	0.255314	0.253328	0.251119	0.250846	0.24733	0.245753	0.244031	0.242097	0.240026	0.238971	0.235771	0.232515	0.232373	0.233335	0.230301	0.226299	0.226514	0.223681	0.221907	0.22026	0.218742	0.217149	0.215413	0.2126	0.212888	0.214197
	-0.195612	-0.194094	-0.192392	-0.188564	-0.186416	-0.185946	-0.181346	-0.181428	-0.179385	-0.177095	-0.176565	-0.173929	-0.169191	-0.168166	-0.16592	-0.160524	-0.156921	-0.152306	-0.147617	-0.139854	-0.13489	-0.13179	-0.126624	-0.123206	-0.118738	-0.113357	-0.108811	-0.105042	-0.101254	-0.0964577	-0.0895938	-0.0836691	-0.080692	-0.0758637	-0.0711311	-0.064434	-0.0605228	-0.0546605	-0.0507943	-0.0439918	-0.0400697	-0.0342259	-0.0284683	-0.0198611	-0.0151506	-0.00859408	-0.00313237	0.00517266	0.0125154
	-0.293032	-0.294392	-0.294219	-0.292513	-0.290784	-0.287302	-0.286814	-0.284773	-0.284312	-0.283916	-0.283585	-0.2817	-0.281396	-0.277914	-0.278932	-0.279803	-0.275882	-0.278088	-0.278538	-0.275723	-0.274504	-0.270125	-0.26885	-0.26603	-0.266313	-0.261814	-0.261933	-0.260511	-0.262203	-0.263779	-0.262221	-0.259153	-0.255983	-0.254328	-0.251159	-0.251126	-0.24948	-0.247737	-0.244384	-0.239418	-0.234347	-0.23392	-0.23349	-0.233067	-0.231141	-0.230851	-0.230584	-0.227211	-0.222243
	0.203396	0.204578	0.203918	0.204023	0.204237	0.203787	0.205106	0.206364	0.205846	0.208765	0.211692	0.212917	0.215051	0.213833	0.214296	0.21733	0.216182	0.216776	0.21911	0.220641	0.222257	0.225622	0.225587	0.227303	0.226444	0.227329	0.226518	0.22489	0.226875	0.228204	0.22876	0.227707	0.227639	0.22849	0.231029	0.232646	0.236894	0.239509	0.240376	0.244588	0.252266	0.253946	0.256499	0.257376	0.259063	0.264221	0.265095	0.26334	0.265759
	0.138633	0.140353	0.140517	0.141853	0.14314	0.144382	0.142766	0.141017	0.139221	0.138786	0.139621	0.138912	0.136752	0.135867	0.133436	0.136417	0.13532	0.134102	0.134083	0.129996	0.127291	0.12578	0.125467	0.12372	0.121951	0.120072	0.120811	0.116179	0.114261	0.112149	0.108527	0.106211	0.102476	0.0999554	0.0946975	0.0936536	0.0873275	0.0879405	0.0844084	0.0821869	0.0772329	0.0749063	0.073801	0.0712885	0.0701015	0.0690218	0.0666483	0.0628937	0.0618963
	-0.122905	-0.121584	-0.12318	-0.124643	-0.129222	-0.130412	-0.131463	-0.135626	-0.136394	-0.140063	-0.140549	-0.137849	-0.138248	-0.135442	-0.132462	-0.132549	-0.132658	-0.132786	-0.132932	-0.126584	-0.129366	-0.128899	-0.125184	-0.124513	-0.123843	-0.123177	-0.119262	-0.118392	-0.117315	-0.122125	-0.120457	-0.118831	-0.120296	-0.115311	-0.113429	-0.114445	-0.108819	-0.10936	-0.106527	-0.100328	-0.0907572	-0.0871451	-0.0801522	-0.0762858	-0.0725073	-0.0655667	-0.0648047	-0.0576369	-0.0566601
	0.122523	0.121927	0.129705	0.129573	0.129404	0.130505	0.132965	0.132758	0.135219	0.134917	0.13737	0.137146	0.138269	0.138018	0.137698	0.134676	0.134462	0.132925	0.132681	0.131095	0.13359	0.134551	0.132661	0.132032	0.131432	0.129543	0.131605	0.133499	0.138036	0.138388	0.141302	0.140036	0.138708	0.135996	0.140044	0.142803	0.142877	0.144204	0.142668	0.142385	0.142043	0.145855	0.145682	0.144152	0.14398	0.14367	0.143225	0.14405	0.143435
	0.0391087	0.0383657	0.0352855	0.0366798	0.0380656	0.0371317	0.036053	0.0348331	0.0334751	0.0321335	0.0308117	0.0316845	0.0280976	0.0245407	0.0231812	0.0240223	0.0272261	0.0259948	0.0269971	0.0280723	0.0270596	0.0261335	0.0229741	0.015707	0.0177934	0.0177827	0.0224939	0.0184634	0.0190092	0.0194887	0.0245486	0.0252181	0.0283146	0.0339978	0.0354674	0.0395403	0.0394082	0.0415778	0.0437264	0.0436813	0.045927	0.0481389	0.050314	0.0524487	0.0568614	0.059061	0.0590422	0.0612856	0.0634625
	0.148935	0.154165	0.157517	0.160971	0.164533	0.162361	0.164653	0.170423	0.17215	0.176697	0.181382	0.187527	0.193021	0.196456	0.201309	0.203439	0.204815	0.209041	0.210838	0.215559	0.219015	0.224015	0.227826	0.231711	0.235659	0.242299	0.248146	0.251879	0.256966	0.262036	0.268492	0.273555	0.278491	0.28475	0.288187	0.291474	0.29469	0.296503	0.302356	0.305331	0.312945	0.31715	0.318692	0.322263	0.326353	0.330297	0.331361	0.332873	0.33628
	0.0911643	0.091649	0.0915786	0.0939515	0.0938674	0.0952929	0.0941576	0.0953928	0.098033	0.101669	0.103758	0.104205	0.105013	0.106219	0.105341	0.105829	0.106721	0.107119	0.10454	0.104435	0.104733	0.105924	0.101656	0.102482	0.103715	0.103845	0.102426	0.101907	0.101289	0.100642	0.102004	0.101827	0.101084	0.101294	0.0998753	0.0968612	0.0973522	0.0979013	0.09793	0.098343	0.0982462	0.0947075	0.0953116	0.0925394	0.0918741	0.0923156	0.0917652	0.0902577	0.0908273
	0.196068	0.198497	0.203217	0.205519	0.207671	0.21055	0.213431	0.213046	0.215803	0.217605	0.221656	0.224696	0.225895	0.226133	0.230215	0.231729	0.233106	0.234398	0.234721	0.237334	0.239915	0.24153	0.24301	0.244304	0.24453	0.246951	0.245208	0.242559	0.243757	0.242331	0.242374	0.2456	0.247154	0.246269	0.24942	0.248487	0.247512	0.246551	0.24472	0.242796	0.238449	0.238923	0.236251	0.234365	0.23238	0.229468	0.228945	0.228435	0.227009
	0.471882	0.474713	0.468273	0.466522	0.456919	0.456786	0.456539	0.453026	0.459112	0.455956	0.455891	0.455766	0.451003	0.449558	0.448059	0.444981	0.44512	0.44685	0.442434	0.436662	0.43727	0.436195	0.431912	0.430736	0.429398	0.42637	0.421751	0.418799	0.414344	0.411324	0.411367	0.409784	0.406573	0.400197	0.396859	0.391751	0.386708	0.38662	0.384952	0.381595	0.379599	0.375798	0.373456	0.371149	0.368875	0.368056	0.364112	0.365104	0.36145
	-0.044562	-0.045842	-0.047114	-0.0466567	-0.0459971	-0.0482887	-0.0504874	-0.0511761	-0.0489326	-0.0467084	-0.0474556	-0.046798	-0.0462656	-0.0472893	-0.0483504	-0.0480299	-0.0478592	-0.0477434	-0.0491153	-0.0491289	-0.0493165	-0.0481562	-0.0485042	-0.050366	-0.0508958	-0.0530543	-0.0538964	-0.0578103	-0.0557469	-0.0566651	-0.0578123	-0.06062	-0.0649974	-0.068002	-0.0697405	-0.0701153	-0.0735057	-0.0784893	-0.0835486	-0.087265	-0.092597	-0.096597	-0.10365	-0.104902	-0.10778	-0.110852	-0.114209	-0.119274	-0.125945
	-0.228592	-0.229916	-0.226194	-0.223981	-0.220898	-0.217842	-0.214753	-0.213158	-0.213056	-0.210435	-0.206989	-0.202713	-0.200938	-0.201612	-0.198916	-0.194548	-0.193424	-0.193116	-0.190294	-0.187448	-0.186275	-0.183498	-0.179064	-0.175401	-0.172563	-0.170442	-0.166607	-0.16445	-0.160693	-0.157713	-0.156306	-0.15399	-0.151562	-0.146593	-0.143155	-0.139663	-0.137023	-0.1319	-0.126671	-0.121277	-0.120581	-0.115707	-0.112481	-0.108417	-0.10431	-0.100952	-0.0967073	-0.0940107	-0.0913375
	0.091767	0.0889182	0.0850558	0.0813483	0.0777968	0.0731582	0.0753004	0.0764482	0.0765414	0.0733322	0.070172	0.0670607	0.0663332	0.0611415	0.0628511	0.0579182	0.0530366	0.0504566	0.0490083	0.0430819	0.040686	0.0383904	0.0361161	0.0338602	0.0338788	0.0338404	0.0304733	0.0283648	0.0286027	0.0255793	0.0237298	0.0229741	0.0232355	0.0212414	0.0193224	0.0151381	0.0166225	0.0170033	0.0172992	0.0153289	0.0169264	0.0210824	0.0210326	0.0234796	0.0225922	0.0228098	0.0243601	0.0273229	0.0270351
	0.390951	0.389886	0.390442	0.3887	0.386871	0.384217	0.383099	0.382468	0.381088	0.382377	0.381843	0.378986	0.376059	0.374654	0.376524	0.372099	0.368017	0.366491	0.366557	0.363801	0.360989	0.358669	0.356269	0.356012	0.351741	0.349821	0.346343	0.34283	0.339869	0.33747	0.332769	0.327553	0.322516	0.320529	0.318618	0.319006	0.318952	0.315056	0.311784	0.309217	0.30685	0.30741	0.30757	0.306798	0.308401	0.306804	0.304841	0.306941	0.304109
	0.145502	0.14911	0.152474	0.155586	0.156003	0.163978	0.166814	0.169387	0.166812	0.166726	0.168947	0.173471	0.172813	0.174452	0.175775	0.179388	0.185469	0.183931	0.184696	0.185491	0.183875	0.184552	0.187521	0.187741	0.187653	0.187259	0.18656	0.185557	0.184252	0.185256	0.18353	0.181517	0.179218	0.179246	0.179172	0.181618	0.181555	0.176385	0.171154	0.165857	0.163101	0.15784	0.162782	0.160198	0.157414	0.154778	0.149854	0.144912	0.13751
	0.317788	0.323446	0.323935	0.326403	0.330927	0.331299	0.332614	0.331832	0.331004	0.328142	0.326349	0.3276	0.328856	0.330256	0.331806	0.333507	0.334233	0.331864	0.334664	0.333442	0.333283	0.333055	0.337986	0.339881	0.340726	0.342638	0.343499	0.3443	0.342984	0.342587	0.340128	0.342879	0.347868	0.347961	0.349238	0.350706	0.351369	0.35307	0.357787	0.360503	0.365255	0.36398	0.366995	0.372043	0.37602	0.378008	0.380125	0.382302	0.384466
	-0.287258	-0.288051	-0.288836	-0.290471	-0.290486	-0.292209	-0.292308	-0.293305	-0.295199	-0.295463	-0.29312	-0.29396	-0.294817	-0.294882	-0.295818	-0.2959	-0.29679	-0.300152	-0.300995	-0.303509	-0.305921	-0.304903	-0.306362	-0.306107	-0.30666	-0.30727	-0.307937	-0.309463	-0.310184	-0.310905	-0.311625	-0.312398	-0.312364	-0.31399	-0.313085	-0.316253	-0.316032	-0.318222	-0.319497	-0.321581	-0.321147	-0.322387	-0.321109	-0.321502	-0.321037	-0.321379	-0.321779	-0.323042	-0.322643
	0.106011	0.104247	0.100872	0.0990031	0.100354	0.0971482	0.0955308	0.0940844	0.0942085	0.0940711	0.092261	0.0888751	0.0870321	0.0853161	0.0852335	0.0866778	0.0818762	0.08334	0.0848108	0.0815439	0.0830306	0.0877642	0.0876701	0.0873956	0.0824033	0.080457	0.0814492	0.0854935	0.0879642	0.087257	0.0850996	0.0877545	0.0887628	0.088134	0.0890048	0.0882528	0.0890145	0.089786	0.0921954	0.0932309	0.092902	0.0941343	0.0939104	0.0938525	0.0938592	0.0909068	0.0912518	0.0931731	0.0950599
	-0.263472	-0.260726	-0.256107	-0.254688	-0.251624	-0.246921	-0.242158	-0.239026	-0.235949	-0.234513	-0.233038	-0.233117	-0.229914	-0.226816	-0.223828	-0.220958	-0.21799	-0.213241	-0.208511	-0.205492	-0.199225	-0.194449	-0.191274	-0.184851	-0.181718	-0.178719	-0.172476	-0.167836	-0.164909	-0.162117	-0.157775	-0.155044	-0.152347	-0.149798	-0.147401	-0.14347	-0.139474	-0.138683	-0.134672	-0.132292	-0.129964	-0.129383	-0.128865	-0.126837	-0.124993	-0.124916	-0.123341	-0.123542	-0.122255
	-0.141632	-0.14111	-0.138621	-0.136707	-0.136024	-0.133904	-0.130961	-0.129865	-0.128119	-0.125723	-0.123334	-0.122884	-0.120476	-0.117381	-0.115572	-0.113778	-0.109371	-0.108093	-0.107404	-0.105382	-0.103386	-0.102036	-0.101951	-0.100639	-0.0987627	-0.0962838	-0.0931605	-0.0919796	-0.0908597	-0.089149	-0.0842641	-0.0825592	-0.0803066	-0.0781225	-0.0778955	-0.0764743	-0.0770218	-0.0763887	-0.0739231	-0.0708536	-0.0691067	-0.0673682	-0.0662964	-0.0665942	-0.0657664	-0.0625004	-0.0605213	-0.0591264	-0.0577003
	-0.0609989	-0.0570941	-0.0549483	-0.0545642	-0.0539911	-0.0511324	-0.0503551	-0.0450554	-0.0395945	-0.0360796	-0.0366262	-0.0368946	-0.0348002	-0.0305057	-0.0261286	-0.0216787	-0.0150585	-0.00597835	-0.00315916	-0.00436504	0.00120333	0.00662478	0.0120344	0.0153124	0.0206555	0.0257972	0.0307252	0.0399362	0.0448544	0.0475754	0.0524425	0.0594438	0.0619584	0.0643301	0.0687952	0.0730886	0.0749458	0.0788586	0.0825634	0.0881595	0.0891758	0.0920676	0.0945735	0.0947255	0.101382	0.105681	0.10748	0.106776	0.110174
	0.0164606	0.0170578	0.0137503	0.0123175	0.0127623	0.00931075	0.00397347	0.00453722	0.00308165	-0.000391616	-0.00387289	-0.00548372	-0.00723828	-0.0110201	-0.0128057	-0.016494	-0.0163086	-0.016011	-0.0212468	-0.0242311	-0.0212023	-0.0200754	-0.0228583	-0.0236433	-0.024445	-0.031046	-0.031769	-0.0326585	-0.0316993	-0.0307688	-0.031875	-0.0311191	-0.0303782	-0.0313989	-0.0302819	-0.0310502	-0.031688	-0.0303109	-0.0309411	-0.0315632	-0.0320452	-0.0325172	-0.0368775	-0.0428612	-0.0428202	-0.0429287	-0.0431855	-0.041443	-0.0434764
	0.579861	0.584367	0.587545	0.589302	0.596413	0.599646	0.606878	0.614307	0.61787	0.621194	0.622829	0.629555	0.630874	0.633477	0.637538	0.641436	0.645086	0.646038	0.649631	0.653239	0.655508	0.656349	0.659655	0.658994	0.662326	0.666854	0.667244	0.671373	0.670012	0.671123	0.676152	0.678501	0.679357	0.681348	0.675415	0.6773	0.673873	0.676899	0.679775	0.681242	0.679947	0.683766	0.684922	0.686045	0.687141	0.689572	0.693258	0.690332	0.688754
	0.672955	0.676002	0.685164	0.685938	0.686673	0.688614	0.693097	0.694033	0.699692	0.69923	0.704746	0.701804	0.701326	0.703302	0.708984	0.712126	0.716324	0.716743	0.720722	0.723588	0.725344	0.730831	0.731381	0.734335	0.736264	0.739508	0.742735	0.747035	0.748904	0.755685	0.758874	0.759805	0.759642	0.762969	0.769789	0.771759	0.778642	0.782098	0.783459	0.787476	0.790234	0.789224	0.789517	0.792512	0.794451	0.792904	0.799956	0.800844	0.803988
	0.162698	0.160594	0.160609	0.158495	0.158505	0.156244	0.156257	0.155413	0.155733	0.156031	0.151988	0.153294	0.153467	0.151396	0.149241	0.150356	0.147139	0.144957	0.142763	0.143762	0.143563	0.140006	0.137485	0.139277	0.137785	0.13629	0.132774	0.13253	0.12788	0.123357	0.124397	0.123324	0.121186	0.119024	0.118999	0.117832	0.116572	0.116262	0.113771	0.111333	0.10678	0.102266	0.100918	0.102808	0.10265	0.0992584	0.0957634	0.0943956	0.0929208
	0.88939	0.888703	0.882705	0.883815	0.886876	0.886804	0.886573	0.890212	0.889534	0.891888	0.888091	0.886334	0.886615	0.884699	0.87966	0.878768	0.878774	0.881665	0.879256	0.878617	0.8748	0.869989	0.868207	0.866208	0.865977	0.868721	0.867456	0.868338	0.866223	0.863094	0.858816	0.854581	0.852645	0.847644	0.846648	0.840539	0.841544	0.838365	0.832986	0.830425	0.825595	0.820613	0.817527	0.81641	0.815224	0.81087	0.803418	0.800206	0.797139
	0.592393	0.584574	0.573892	0.565661	0.559704	0.556032	0.546774	0.539823	0.532619	0.522601	0.512343	0.507165	0.496446	0.488079	0.479323	0.467617	0.461033	0.448945	0.439426	0.43027	0.418737	0.415291	0.401427	0.395492	0.384114	0.377937	0.363945	0.347632	0.336693	0.333882	0.323266	0.315131	0.301596	0.288157	0.280304	0.264838	0.26285	0.258406	0.248958	0.242223	0.230143	0.226284	0.222775	0.216709	0.20535	0.194191	0.185796	0.18274	0.174401
	0.135206	0.133614	0.134634	0.135554	0.135508	0.138061	0.140567	0.141364	0.142234	0.142192	0.142959	0.14096	0.14068	0.140266	0.140698	0.142033	0.141505	0.141818	0.141988	0.138503	0.141383	0.139801	0.13899	0.141716	0.143614	0.144631	0.146439	0.147318	0.148136	0.147977	0.148687	0.151135	0.151701	0.154083	0.153795	0.154355	0.15139	0.153767	0.152565	0.154989	0.155692	0.152834	0.154415	0.154162	0.150351	0.152886	0.151983	0.152078	0.152248
	-0.185736	-0.190001	-0.186575	-0.183244	-0.180017	-0.176901	-0.166124	-0.162724	-0.159436	-0.156267	-0.145448	-0.14929	-0.1455	-0.134085	-0.130084	-0.12623	-0.122531	-0.118996	-0.107854	-0.104142	-0.100592	-0.104488	-0.100808	-0.0973386	-0.0940879	-0.0832823	-0.0799565	-0.0841165	-0.0807391	-0.0776093	-0.0747316	-0.0643306	-0.0687127	-0.0655786	-0.0549309	-0.0512943	-0.0473957	-0.0437414	-0.0403315	-0.0371662	-0.0342457	-0.0315702	-0.0291396	-0.0269543	-0.0250143	-0.02332	-0.0218718	-0.0206701	-0.0269896
	-0.501714	-0.503319	-0.504977	-0.508705	-0.506004	-0.505221	-0.506488	-0.5098	-0.510982	-0.514213	-0.515317	-0.520494	-0.521394	-0.526377	-0.527094	-0.527865	-0.528688	-0.529563	-0.528328	-0.531177	-0.531914	-0.530539	-0.529065	-0.529645	-0.530259	-0.530907	-0.531588	-0.532304	-0.533055	-0.535863	-0.540595	-0.541063	-0.53929	-0.541471	-0.541553	-0.541556	-0.53932	-0.536998	-0.536747	-0.534383	-0.531922	-0.535559	-0.536945	-0.538248	-0.537454	-0.532403	-0.531444	-0.530536	-0.527518
1	-0.161762	-0.155182	-0.1547	-0.154203	-0.149574	-0.144802	-0.144017	-0.139111	-0.138342	-0.13133	-0.128461	-0.12575	-0.12107	-0.116416	-0.109653	-0.109034	-0.104318	-0.105759	-0.0988536	-0.0981187	-0.0954462	-0.0948332	-0.0920243	-0.0911545	-0.0901018	-0.0888778	-0.0835025	-0.0803752	-0.0753697	-0.0703391	-0.0674137	-0.0626051	-0.0557702	-0.0571526	-0.0543791	-0.0515812	-0.0488995	-0.0464739	-0.0443062	-0.0381293	-0.0381858	-0.0342291	-0.0345129	-0.0286518	-0.0330133	-0.031239	-0.0295938	-0.0280784	-0.0308235
	0.433915	0.4347	0.435558	0.439971	0.440226	0.442193	0.444016	0.449574	0.449289	0.456898	0.453225	0.45534	0.453392	0.455244	0.453173	0.450911	0.452325	0.453554	0.45274	0.448144	0.451357	0.448791	0.448045	0.451116	0.452282	0.451546	0.448907	0.44049	0.441863	0.443558	0.437843	0.445771	0.444162	0.444479	0.44498	0.443662	0.444124	0.444363	0.444376	0.444289	0.445967	0.44954	0.443547	0.445301	0.441334	0.441363	0.43565	0.433647	0.433215
	-0.263649	-0.262889	-0.262194	-0.261565	-0.261005	-0.260514	-0.260093	-0.259746	-0.259472	-0.259272	-0.259149	-0.259101	-0.259132	-0.25685	-0.256873	-0.256965	-0.257128	-0.257361	-0.257663	-0.258034	-0.258473	-0.25898	-0.259552	-0.26019	-0.260892	-0.261656	-0.264715	-0.265451	-0.266253	-0.267118	-0.268043	-0.269027	-0.270067	-0.27116	-0.272304	-0.273497	-0.274736	-0.276017	-0.27734	-0.278699	-0.280094	-0.281521	-0.282978	-0.284462	-0.288204	-0.289586	-0.290995	-0.294662	-0.29597
	-0.317754	-0.317409	-0.318647	-0.319975	-0.321392	-0.322893	-0.324476	-0.326137	-0.330848	-0.332458	-0.334145	-0.335906	-0.337737	-0.341121	-0.342981	-0.344905	-0.346888	-0.348927	-0.351018	-0.351566	-0.35364	-0.35575	-0.356302	-0.359748	-0.361525	-0.363323	-0.365139	-0.36697	-0.3703	-0.370461	-0.372115	-0.373771	-0.375428	-0.377081	-0.380217	-0.381759	-0.383297	-0.384828	-0.386352	-0.387866	-0.389368	-0.390859	-0.390745	-0.393587	-0.394823	-0.396044	-0.397247	-0.399922	-0.400993
	0.493728	0.493784	0.49375	0.493632	0.4912	0.493156	0.495188	0.495072	0.492957	0.495252	0.493318	0.498034	0.505091	0.510187	0.509013	0.51021	0.513632	0.510781	0.514614	0.520665	0.522532	0.522299	0.524134	0.521617	0.523376	0.524934	0.524193	0.527697	0.524705	0.525933	0.52481	0.525643	0.522008	0.520584	0.515083	0.511889	0.512775	0.511318	0.511826	0.507731	0.507803	0.507566	0.504776	0.499566	0.498474	0.495079	0.489371	0.485657	0.483925
	-0.418197	-0.417496	-0.41696	-0.41659	-0.416387	-0.416349	-0.416476	-0.416767	-0.41722	-0.417835	-0.41861	-0.419542	-0.42063	-0.421872	-0.423264	-0.424805	-0.426491	-0.423726	-0.425379	-0.427151	-0.42904	-0.43104	-0.433148	-0.435358	-0.437668	-0.440072	-0.442566	-0.445145	-0.443211	-0.445632	-0.448109	-0.450636	-0.453208	-0.45582	-0.453875	-0.45624	-0.458615	-0.460995	-0.463375	-0.465752	-0.46812	-0.47477	-0.48112	-0.482886	-0.484657	-0.48643	-0.4882	-0.498552	-0.49974
	-0.74332	-0.743889	-0.744499	-0.745149	-0.748134	-0.748711	-0.749333	-0.751147	-0.751781	-0.75246	-0.753183	-0.753948	-0.754754	-0.7556	-0.755254	-0.756088	-0.756952	-0.757842	-0.759906	-0.76077	-0.761659	-0.762571	-0.763504	-0.765605	-0.766499	-0.767412	-0.768342	-0.769287	-0.770245	-0.771214	-0.772193	-0.773179	-0.774172	-0.775169	-0.776169	-0.778318	-0.779244	-0.780172	-0.781102	-0.78318	-0.784034	-0.78489	-0.785747	-0.786604	-0.786233	-0.787004	-0.786541	-0.787214	-0.787875
	-0.827194	-0.826063	-0.824852	-0.822294	-0.820844	-0.819399	-0.817961	-0.81772	-0.816226	-0.814751	-0.813296	-0.811865	-0.810459	-0.807812	-0.806377	-0.80497	-0.803594	-0.80225	-0.800942	-0.800857	-0.799546	-0.798282	-0.797064	-0.795897	-0.794781	-0.793719	-0.792713	-0.791764	-0.790874	-0.790046	-0.78928	-0.788579	-0.786674	-0.786019	-0.784159	-0.783547	-0.782998	-0.782512	-0.782091	-0.781734	-0.781444	-0.78122	-0.781062	-0.782159	-0.782059	-0.780761	-0.780718	-0.779473	-0.779478
	-0.109461	-0.109473	-0.10987	-0.110654	-0.114341	-0.113048	-0.119689	-0.121182	-0.125421	-0.122001	-0.124001	-0.126385	-0.123771	-0.120988	-0.125905	-0.125777	-0.128302	-0.133474	-0.136085	-0.138815	-0.141828	-0.142422	-0.145783	-0.149383	-0.15321	-0.159769	-0.163851	-0.168135	-0.17261	-0.179778	-0.186949	-0.186226	-0.190504	-0.192054	-0.196235	-0.195142	-0.199159	-0.200555	-0.206857	-0.212863	-0.218747	-0.219306	-0.222244	-0.230069	-0.235075	-0.237438	-0.237155	-0.239418	-0.239018
	0.0314825	0.0309713	0.030514	0.0340933	0.0334841	0.0326701	0.0316536	0.0304376	0.0290249	0.0274193	0.0298831	0.0281943	0.0305983	0.0288738	0.0230265	0.021289	0.0236679	0.0219432	0.0243626	0.022707	0.0209656	0.019146	0.0132735	0.0115824	0.00982138	0.00799771	0.00611854	0.00419075	0.00222093	0.0004922	-0.000989204	-0.002494	-0.00401644	-0.00555128	-0.00709372	-0.00863951	-0.0101849	-0.0117268	-0.0172445	-0.0142504	-0.0192098	-0.0156538	-0.0160664	-0.0164647	-0.0168483	-0.0172174	-0.0175729	-0.0179161	-0.018249
	-0.316537	-0.311775	-0.310387	-0.308801	-0.307022	-0.305286	-0.313631	-0.311336	-0.305558	-0.303212	-0.304302	-0.301926	-0.299665	-0.297526	-0.29528	-0.292935	-0.290728	-0.292009	-0.289643	-0.287212	-0.284953	-0.282871	-0.280972	-0.275684	-0.273921	-0.272344	-0.270957	-0.269765	-0.268772	-0.267982	-0.270744	-0.270152	-0.269787	-0.269418	-0.269048	-0.268911	-0.269009	-0.265767	-0.266094	-0.263069	-0.263602	-0.26077	-0.261481	-0.26239	-0.266838	-0.267915	-0.269195	-0.274017	-0.271894
	0.587686	0.591283	0.591238	0.593284	0.587761	0.589921	0.589169	0.585567	0.582772	0.580775	0.579698	0.576865	0.577065	0.574304	0.574241	0.577941	0.578746	0.575726	0.571738	0.57057	0.566418	0.566873	0.567072	0.565149	0.566901	0.56367	0.556577	0.558137	0.556759	0.554311	0.550727	0.545064	0.542372	0.540649	0.538638	0.537404	0.534149	0.532674	0.530051	0.52828	0.525435	0.521452	0.518265	0.514074	0.511811	0.510419	0.505977	0.502419	0.499749
	0.65663	0.642817	0.642008	0.638793	0.633166	0.633646	0.627222	0.624659	0.619523	0.609861	0.604335	0.607284	0.601234	0.599061	0.596586	0.59383	0.592906	0.589649	0.586177	0.580266	0.571933	0.567766	0.561352	0.554804	0.545894	0.538826	0.529276	0.523981	0.52087	0.513244	0.50546	0.495729	0.486303	0.479288	0.474554	0.47003	0.467981	0.463953	0.464552	0.456651	0.455372	0.447727	0.43806	0.432951	0.425829	0.418941	0.416627	0.407983	0.406019
	-0.00960025	-0.0168759	-0.0269986	-0.0340064	-0.0395669	-0.0467075	-0.0553238	-0.059246	-0.0645326	-0.0712786	-0.0765491	-0.0833732	-0.0885108	-0.093525	-0.0999789	-0.104837	-0.11113	-0.114254	-0.117338	-0.121837	-0.13215	-0.137617	-0.138342	-0.146453	-0.151388	-0.15922	-0.165358	-0.166772	-0.171094	-0.176859	-0.176333	-0.180074	-0.185153	-0.188642	-0.188974	-0.190644	-0.19375	-0.195361	-0.197044	-0.197227	-0.203236	-0.201375	-0.20251	-0.203603	-0.20612	-0.205561	-0.207991	-0.210277	-0.213889
	-0.44758	-0.446731	-0.447226	-0.447741	-0.44704	-0.446453	-0.445982	-0.445629	-0.445396	-0.445196	-0.445031	-0.444989	-0.445071	-0.445278	-0.44561	-0.446068	-0.445324	-0.447188	-0.44785	-0.449882	-0.450717	-0.450354	-0.45003	-0.452313	-0.453391	-0.453262	-0.454406	-0.455579	-0.456865	-0.459504	-0.459596	-0.461037	-0.461251	-0.464045	-0.465606	-0.465844	-0.467322	-0.468881	-0.470517	-0.473467	-0.476404	-0.478086	-0.479836	-0.48165	-0.483526	-0.4867	-0.488516	-0.490212	-0.489213
	-0.196866	-0.197449	-0.198119	-0.198876	-0.202215	-0.202979	-0.203839	-0.204794	-0.20834	-0.20932	-0.210404	-0.208921	-0.21003	-0.211232	-0.215025	-0.210911	-0.211872	-0.212916	-0.214042	-0.215249	-0.216535	-0.222891	-0.2265	-0.224871	-0.225656	-0.226357	-0.224474	-0.225163	-0.225752	-0.226236	-0.226787	-0.227403	-0.228079	-0.228814	-0.229604	-0.232943	-0.233671	-0.234457	-0.235296	-0.236187	-0.237128	-0.238116	-0.241646	-0.24256	-0.240855	-0.241688	-0.242559	-0.240799	-0.241564
	-0.155403	-0.152914	-0.15637	-0.156099	-0.159986	-0.160134	-0.162124	-0.167857	-0.16576	-0.165619	-0.16742	-0.169381	-0.163335	-0.16695	-0.168779	-0.168817	-0.172907	-0.175062	-0.175145	-0.182949	-0.190594	-0.192372	-0.196309	-0.198326	-0.19842	-0.202572	-0.202757	-0.200872	-0.204801	-0.206784	-0.206952	-0.207207	-0.213396	-0.211649	-0.215836	-0.223927	-0.228043	-0.230234	-0.236224	-0.242079	-0.246038	-0.246201	-0.250194	-0.253811	-0.257324	-0.259096	-0.261169	-0.267359	-0.271691
	-0.273148	-0.276171	-0.281327	-0.284431	-0.291695	-0.294749	-0.299945	-0.303098	-0.306368	-0.313803	-0.319055	-0.326319	-0.329387	-0.332587	-0.335914	-0.339362	-0.342925	-0.346599	-0.350377	-0.354255	-0.358226	-0.362284	-0.366425	-0.370641	-0.374786	-0.378854	-0.380814	-0.388894	-0.392693	-0.396537	-0.398253	-0.404044	-0.407693	-0.41136	-0.415038	-0.41872	-0.422399	-0.42607	-0.429726	-0.435387	-0.438862	-0.446362	-0.451539	-0.45656	-0.461427	-0.464117	-0.466648	-0.471041	-0.473249
	-0.308871	-0.308759	-0.308631	-0.308261	-0.307652	-0.307031	-0.306401	-0.309023	-0.308166	-0.307318	-0.306481	-0.305659	-0.304854	-0.304069	-0.303306	-0.30257	-0.301862	-0.301187	-0.303806	-0.302991	-0.302229	-0.301524	-0.300877	-0.300293	-0.299774	-0.299323	-0.291973	-0.291189	-0.286972	-0.289313	-0.291483	-0.293493	-0.292098	-0.287298	-0.285824	-0.28442	-0.283083	-0.281815	-0.27713	-0.272275	-0.270722	-0.269212	-0.267744	-0.266319	-0.264935	-0.263592	-0.26229	-0.261028	-0.259807
	-0.107049	-0.111844	-0.119743	-0.124611	-0.129613	-0.134739	-0.139982	-0.1483	-0.153558	-0.164851	-0.172883	-0.18083	-0.185729	-0.190537	-0.198213	-0.205793	-0.210315	-0.214943	-0.222635	-0.227258	-0.231977	-0.236784	-0.247605	-0.252181	-0.259813	-0.26437	-0.269018	-0.276716	-0.284299	-0.288806	-0.293404	-0.301054	-0.305625	-0.310284	-0.315027	-0.31985	-0.327715	-0.335457	-0.336946	-0.341476	-0.349043	-0.359449	-0.363607	-0.367857	-0.372195	-0.376616	-0.384082	-0.391428	-0.395695
	0.385701	0.383882	0.388611	0.389996	0.39141	0.389919	0.398566	0.400725	0.406079	0.408329	0.410629	0.409606	0.411994	0.411265	0.417088	0.416417	0.422515	0.42549	0.435022	0.438075	0.440955	0.447034	0.446856	0.453461	0.456736	0.463206	0.466348	0.472685	0.472541	0.475579	0.468959	0.469067	0.472295	0.47526	0.48133	0.48398	0.483202	0.485504	0.487725	0.493228	0.498645	0.497449	0.499524	0.501488	0.49996	0.50145	0.502577	0.506927	0.514724
	-0.439901	-0.439895	-0.439898	-0.439911	-0.439936	-0.44268	-0.442552	-0.442446	-0.442363	-0.442304	-0.442269	-0.442257	-0.442269	-0.442304	-0.442363	-0.442446	-0.442552	-0.44268	-0.442831	-0.443004	-0.443198	-0.443412	-0.443647	-0.443901	-0.444173	-0.444463	-0.44477	-0.445092	-0.443982	-0.444234	-0.444493	-0.44476	-0.445031	-0.445307	-0.445587	-0.445868	-0.44615	-0.446432	-0.446713	-0.446991	-0.447267	-0.447538	-0.447804	-0.448064	-0.448318	-0.448564	-0.448802	-0.449031	-0.449251
	-0.491895	-0.497727	-0.49895	-0.500055	-0.50103	-0.503399	-0.504189	-0.506359	-0.508471	-0.510421	-0.512205	-0.510853	-0.512287	-0.513637	-0.513367	-0.512905	-0.515211	-0.52019	-0.521921	-0.520411	-0.521587	-0.521155	-0.520647	-0.520064	-0.519309	-0.518384	-0.520257	-0.519006	-0.517702	-0.514715	-0.514443	-0.518329	-0.516063	-0.51378	-0.511486	-0.509185	-0.508316	-0.505922	-0.502007	-0.496473	-0.493816	-0.491174	-0.48702	-0.482787	-0.481446	-0.478505	-0.475506	-0.472553	-0.469553
	-0.175091	-0.180183	-0.185244	-0.187688	-0.195018	-0.198525	-0.200709	-0.205276	-0.211019	-0.212936	-0.218531	-0.221591	-0.227122	-0.231415	-0.236975	-0.241304	-0.245696	-0.251362	-0.253133	-0.25851	-0.26266	-0.266877	-0.269867	-0.272835	-0.276988	-0.278611	-0.282704	-0.285467	-0.288107	-0.290702	-0.294625	-0.297287	-0.301104	-0.301065	-0.303545	-0.306033	-0.308356	-0.310594	-0.312825	-0.315045	-0.319669	-0.320399	-0.321107	-0.324291	-0.331075	-0.332667	-0.334155	-0.335621	-0.337059
	-0.377215	-0.383321	-0.386406	-0.389604	-0.394376	-0.399153	-0.402467	-0.404312	-0.407713	-0.411197	-0.414758	-0.418388	-0.42355	-0.428673	-0.432287	-0.437424	-0.441045	-0.444713	-0.448421	-0.452164	-0.457401	-0.461096	-0.466278	-0.469911	-0.473558	-0.477212	-0.480868	-0.485988	-0.489535	-0.49454	-0.497967	-0.502847	-0.509079	-0.512165	-0.516706	-0.521134	-0.523981	-0.526814	-0.531094	-0.533788	-0.537928	-0.53891	-0.541331	-0.543722	-0.544508	-0.548188	-0.550258	-0.553754	-0.555642
	0.132676	0.133926	0.13404	0.132037	0.13125	0.129337	0.128568	0.126821	0.125085	0.124418	0.122625	0.120765	0.121031	0.116984	0.115204	0.115687	0.115177	0.111402	0.110867	0.10925	0.109953	0.10631	0.104828	0.104365	0.107263	0.110272	0.107796	0.110886	0.109625	0.108254	0.107903	0.107507	0.106989	0.107481	0.104812	0.103366	0.104199	0.105042	0.104613	0.10412	0.101438	0.0976935	0.0950724	0.0946285	0.0965093	0.0984514	0.0981916	0.0990644	0.097668
	-0.305322	-0.306947	-0.308232	-0.313737	-0.318916	-0.31922	-0.324089	-0.324099	-0.324128	-0.319298	-0.319032	-0.318771	-0.318517	-0.322832	-0.322294	-0.321786	-0.32131	-0.315991	-0.315256	-0.314549	-0.308994	-0.30802	-0.307071	-0.306151	-0.305265	-0.304419	-0.303619	-0.302871	-0.306741	-0.305812	-0.304652	-0.303265	-0.301974	-0.300467	-0.298748	-0.301702	-0.299589	-0.297293	-0.295133	-0.293113	-0.291233	-0.289498	-0.287909	-0.286151	-0.284226	-0.287014	-0.285091	-0.283337	-0.281752
	-0.300668	-0.304967	-0.312798	-0.318428	-0.320114	-0.325575	-0.329072	-0.336334	-0.339501	-0.340564	-0.343506	-0.346453	-0.351268	-0.354086	-0.360638	-0.361071	-0.366978	-0.366898	-0.370555	-0.372218	-0.371887	-0.37716	-0.37645	-0.379483	-0.376536	-0.377329	-0.376131	-0.376675	-0.378964	-0.379143	-0.381082	-0.384793	-0.38256	-0.380116	-0.381199	-0.380213	-0.38103	-0.377798	-0.380247	-0.376795	-0.377172	-0.377393	-0.371605	-0.369661	-0.369699	-0.367731	-0.363762	-0.363656	-0.367294
	-0.216121	-0.218012	-0.219825	-0.220101	-0.220402	-0.220724	-0.221068	-0.221431	-0.221813	-0.222213	-0.222631	-0.223067	-0.224982	-0.225358	-0.225759	-0.226186	-0.226639	-0.225558	-0.225963	-0.226395	-0.225292	-0.225574	-0.224119	-0.224047	-0.225462	-0.223785	-0.2236	-0.224908	-0.223129	-0.222848	-0.222502	-0.222095	-0.223191	-0.224233	-0.225228	-0.224723	-0.22428	-0.2238	-0.223284	-0.222835	-0.223914	-0.226426	-0.225898	-0.226916	-0.227922	-0.227462	-0.22241	-0.221821	-0.221312
	0.44566	0.444582	0.444486	0.441141	0.439788	0.439331	0.440932	0.439276	0.440703	0.43588	0.433183	0.43246	0.429554	0.430803	0.426732	0.428998	0.426896	0.427719	0.422135	0.421799	0.423436	0.423921	0.423263	0.420373	0.416343	0.414445	0.416868	0.410868	0.410143	0.40617	0.404125	0.398901	0.395812	0.394858	0.390795	0.389893	0.386837	0.383742	0.380679	0.380787	0.378825	0.377935	0.372944	0.375658	0.375307	0.371687	0.367935	0.364047	0.362208
	0.0307319	0.0277728	0.0255873	0.0204543	0.017098	0.016513	0.00922124	0.00472322	0.00302883	-0.00160642	-0.00733629	-0.012254	-0.01825	-0.0232902	-0.028283	-0.0351193	-0.0400595	-0.0469585	-0.0510314	-0.0580303	-0.0659893	-0.0730096	-0.0809899	-0.0861318	-0.0931463	-0.0990866	-0.104013	-0.107982	-0.113866	-0.119761	-0.125603	-0.129359	-0.136723	-0.141207	-0.143788	-0.147146	-0.154028	-0.160702	-0.166255	-0.172655	-0.17617	-0.183351	-0.185689	-0.188941	-0.194942	-0.199769	-0.202508	-0.203348	-0.20798
	-0.17875	-0.171883	-0.1686	-0.165262	-0.158233	-0.154924	-0.150678	-0.143521	-0.134284	-0.128517	-0.123597	-0.118757	-0.11215	-0.109273	-0.0998508	-0.0921825	-0.0863271	-0.0757684	-0.0697618	-0.0637073	-0.0556919	-0.0476285	-0.0422012	-0.0355847	-0.0307186	-0.0240298	-0.0154597	-0.00481902	0.000361755	0.00921614	0.0144561	0.0225276	0.0324712	0.038793	0.0442342	0.0543445	0.0597973	0.0679333	0.074209	0.081427	0.0896432	0.098917	0.110144	0.117708	0.125247	0.130005	0.138548	0.145186	0.155472
	-0.31761	-0.318441	-0.319318	-0.318022	-0.318833	-0.319678	-0.320555	-0.323535	-0.322123	-0.322812	-0.32353	-0.324132	-0.324619	-0.327205	-0.325393	-0.32568	-0.325992	-0.326186	-0.326262	-0.324146	-0.32412	-0.323968	-0.323689	-0.323427	-0.323183	-0.322957	-0.324821	-0.324496	-0.328342	-0.327655	-0.326867	-0.323908	-0.320841	-0.319877	-0.321016	-0.319979	-0.318983	-0.318028	-0.312684	-0.311514	-0.310375	-0.309268	-0.308195	-0.30923	-0.308095	-0.304792	-0.303603	-0.302458	-0.30136
	-0.332151	-0.327866	-0.329181	-0.326991	-0.326735	-0.333609	-0.332962	-0.332378	-0.32819	-0.333166	-0.332769	-0.332566	-0.332433	-0.3287	-0.328692	-0.325069	-0.328828	-0.32897	-0.327391	-0.325732	-0.327534	-0.32381	-0.325679	-0.325929	-0.324434	-0.326507	-0.324935	-0.317814	-0.316126	-0.316316	-0.31459	-0.314731	-0.311174	-0.314666	-0.312558	-0.314203	-0.317586	-0.317152	-0.322136	-0.319774	-0.319417	-0.3155	-0.322195	-0.321179	-0.314595	-0.313432	-0.312371	-0.311413	-0.308537
	0.254117	0.255617	0.253688	0.252055	0.248785	0.249398	0.251967	0.250965	0.249992	0.248913	0.253381	0.254142	0.255051	0.255979	0.256799	0.253902	0.254733	0.255683	0.262405	0.263599	0.265043	0.266734	0.270344	0.274072	0.274192	0.276098	0.281589	0.281536	0.289045	0.287282	0.29115	0.293191	0.300859	0.297446	0.303382	0.303628	0.2983	0.298683	0.304766	0.314756	0.319161	0.321465	0.323716	0.320505	0.320946	0.319372	0.325156	0.3329	0.33516
	-0.256074	-0.254559	-0.255053	-0.255633	-0.258214	-0.258831	-0.261449	-0.260054	-0.260652	-0.259275	-0.25783	-0.258357	-0.260854	-0.25726	-0.257543	-0.257867	-0.258099	-0.256188	-0.254176	-0.254106	-0.254062	-0.254044	-0.255969	-0.253828	-0.253634	-0.251421	-0.251151	-0.24886	-0.248509	-0.24997	-0.251201	-0.25043	-0.251625	-0.248782	-0.247912	-0.248886	-0.245698	-0.246412	-0.245154	-0.243979	-0.242756	-0.239439	-0.240042	-0.240475	-0.236782	-0.232926	-0.230819	-0.228681	-0.22843
	0.322317	0.32005	0.318637	0.317129	0.315534	0.312902	0.314174	0.312313	0.309317	0.306283	0.306165	0.30391	0.302538	0.29918	0.296853	0.292548	0.291134	0.286655	0.284112	0.281521	0.281899	0.282311	0.277834	0.275385	0.273938	0.270616	0.268429	0.266351	0.260404	0.257498	0.2566	0.249894	0.251275	0.251773	0.249405	0.250128	0.247984	0.244819	0.244601	0.241367	0.239083	0.235754	0.233425	0.231129	0.226941	0.222901	0.218864	0.216807	0.214735
	0.065823	0.0666282	0.0655742	0.0652374	0.0647283	0.0650084	0.0661459	0.0646848	0.0632016	0.0625968	0.0612012	0.0615915	0.0628814	0.0582043	0.0597518	0.0605408	0.0604648	0.0594721	0.0576829	0.0595208	0.0588402	0.0574365	0.0553096	0.0558085	0.0546313	0.0526734	0.0552502	0.0537001	0.0513705	0.0508263	0.0537993	0.0550956	0.0554978	0.0567398	0.0588819	0.0584597	0.0580409	0.0584585	0.0606062	0.0602382	0.0590826	0.0640676	0.0631216	0.0647901	0.063927	0.0632109	0.0643076	0.0629055	0.063473
	-0.378659	-0.374289	-0.371855	-0.369518	-0.367282	-0.363181	-0.361017	-0.35502	-0.350823	-0.348549	-0.344395	-0.340195	-0.337912	-0.333742	-0.32952	-0.325242	-0.320902	-0.316499	-0.315832	-0.315105	-0.312489	-0.309952	-0.309338	-0.304882	-0.302354	-0.297952	-0.295477	-0.289162	-0.284641	-0.282039	-0.279521	-0.27893	-0.27647	-0.274113	-0.271863	-0.263824	-0.261398	-0.260912	-0.258443	-0.255963	-0.253602	-0.251367	-0.243361	-0.240987	-0.240569	-0.238315	-0.236195	-0.237763	-0.235425
	0.35612	0.357793	0.35845	0.359709	0.362466	0.35899	0.357956	0.356663	0.360492	0.360762	0.36173	0.359922	0.362285	0.360975	0.358566	0.359487	0.359308	0.357253	0.354215	0.356246	0.355681	0.352466	0.350854	0.351805	0.351969	0.35118	0.347588	0.345683	0.343788	0.341009	0.342562	0.338871	0.337848	0.3395	0.339526	0.336981	0.335229	0.337087	0.33724	0.335701	0.33265	0.32887	0.325138	0.327509	0.327365	0.325555	0.322806	0.318275	0.318969
	0.130494	0.129105	0.127597	0.128667	0.127026	0.125463	0.121284	0.12109	0.1181	0.113706	0.118872	0.113441	0.113404	0.110586	0.11038	0.1074	0.104341	0.102504	0.100499	0.0957208	0.0936476	0.0914937	0.0905646	0.0882603	0.0846733	0.0838014	0.082954	0.0795313	0.0788344	0.0767789	0.0789425	0.0800377	0.0759852	0.0747792	0.0736349	0.0738583	0.0727595	0.0717351	0.0734847	0.0740195	0.0720433	0.0744327	0.0731986	0.0721583	0.0725225	0.073081	0.0724424	0.071998	0.0717452
	-0.0709333	-0.0700921	-0.069384	-0.0659939	-0.0653627	-0.0674914	-0.0695743	-0.0689887	-0.0685518	-0.0626326	-0.0700117	-0.0691038	-0.065542	-0.0647671	-0.0641468	-0.0636822	-0.0633746	-0.0684915	-0.0681544	-0.07063	-0.0704796	-0.0705209	-0.0707552	-0.0711842	-0.0744427	-0.0750923	-0.0759507	-0.0742036	-0.0779254	-0.0843108	-0.0852967	-0.0863333	-0.087421	-0.0859267	-0.0872904	-0.0915117	-0.0957832	-0.0974801	-0.0966011	-0.0957686	-0.0977874	-0.100022	-0.102471	-0.102314	-0.104989	-0.107859	-0.108106	-0.108165	-0.110839
	0.236042	0.236396	0.23784	0.236453	0.237609	0.237301	0.235441	0.234583	0.236095	0.234697	0.233038	0.23112	0.228859	0.226346	0.225042	0.222222	0.216522	0.2146	0.215186	0.210452	0.209615	0.206122	0.201259	0.20032	0.191639	0.188259	0.187364	0.181124	0.177477	0.176433	0.173996	0.171548	0.167735	0.165125	0.159893	0.152135	0.148326	0.147198	0.143652	0.137609	0.131712	0.129887	0.125484	0.118597	0.114421	0.112869	0.112674	0.111203	0.104542
	-0.0167042	-0.015672	-0.0145222	-0.0132581	-0.0144714	-0.012999	-0.0114328	-0.00735753	-0.00819619	-0.0113741	-0.00689808	-0.00494732	-0.00051908	0.00397069	0.00610603	0.0083018	0.0105532	0.0154435	0.0178007	0.02004	0.0247444	0.0244905	0.0292802	0.0315219	0.0336308	0.0331827	0.03534	0.0350911	0.0324234	0.0347431	0.036871	0.0413916	0.0433027	0.042601	0.0442826	0.043337	0.0473485	0.0513157	0.0526572	0.0513711	0.0550423	0.0560825	0.059498	0.0654644	0.0639828	0.0624714	0.0659289	0.0667685	0.0649902
	0.181379	0.184837	0.190269	0.194154	0.200744	0.202267	0.208641	0.211314	0.21527	0.219137	0.22282	0.22632	0.229637	0.231258	0.235529	0.23903	0.243085	0.246284	0.250143	0.253297	0.255067	0.259801	0.262425	0.266322	0.270271	0.270852	0.273591	0.276149	0.281367	0.284315	0.289396	0.290996	0.293276	0.294771	0.295528	0.298477	0.299223	0.304902	0.305695	0.307177	0.310715	0.311472	0.313745	0.31822	0.317718	0.319321	0.323075	0.327519	0.32845
	0.00348601	0.00478688	0.0077159	0.00788366	0.0102475	0.0119969	0.0148215	0.0164149	0.018467	0.0210142	0.0235556	0.0238602	0.0280417	0.0282194	0.0322003	0.0311377	0.0311046	0.0349422	0.0364633	0.0384775	0.038905	0.0410164	0.0413539	0.0433009	0.0419317	0.0432837	0.0445119	0.047963	0.0476767	0.0531182	0.0546099	0.0560425	0.0575313	0.0585026	0.0588824	0.0609023	0.0639906	0.0653843	0.0650864	0.0658281	0.0682246	0.0695482	0.0708426	0.0715335	0.0750071	0.0745761	0.0763944	0.0771171	0.0778225
	0.102829	0.101544	0.105363	0.110233	0.110315	0.113003	0.116556	0.115995	0.115526	0.120105	0.124002	0.126346	0.128635	0.130105	0.13491	0.142237	0.148852	0.152156	0.155444	0.160496	0.164712	0.168842	0.17207	0.173524	0.176545	0.178695	0.180832	0.184567	0.188275	0.191087	0.192186	0.194973	0.198518	0.20022	0.200127	0.197472	0.199755	0.202806	0.205004	0.209646	0.209161	0.21187	0.21604	0.219134	0.221159	0.224715	0.226458	0.229687	0.230247
	0.401792	0.404597	0.408725	0.409787	0.415082	0.417422	0.421113	0.418866	0.41787	0.419716	0.421508	0.420154	0.421545	0.422785	0.421075	0.419502	0.419462	0.419454	0.419379	0.416241	0.414329	0.419532	0.420369	0.413945	0.414736	0.413952	0.412992	0.41355	0.414132	0.417642	0.416897	0.416101	0.412451	0.413141	0.419966	0.419858	0.421226	0.419776	0.42261	0.421042	0.418066	0.419477	0.417885	0.417688	0.410385	0.410354	0.408705	0.409736	0.406352
	-0.222116	-0.221647	-0.221189	-0.22228	-0.218579	-0.218068	-0.217682	-0.214036	-0.213471	-0.214561	-0.21414	-0.21692	-0.221164	-0.222186	-0.22327	-0.222892	-0.222692	-0.222672	-0.224366	-0.224606	-0.223393	-0.223896	-0.224581	-0.225449	-0.224858	-0.227511	-0.228705	-0.228439	-0.231414	-0.232925	-0.234613	-0.238008	-0.23666	-0.239969	-0.241592	-0.243271	-0.243468	-0.245242	-0.247056	-0.252078	-0.25386	-0.257211	-0.257425	-0.257663	-0.259556	-0.261564	-0.262041	-0.264151	-0.266354
	-0.256376	-0.253955	-0.254051	-0.249899	-0.246604	-0.24336	-0.24023	-0.235539	-0.233464	-0.233147	-0.228575	-0.224852	-0.222037	-0.219211	-0.215513	-0.211814	-0.209042	-0.205523	-0.201258	-0.199667	-0.197394	-0.194388	-0.190595	-0.187751	-0.18597	-0.182649	-0.180923	-0.175751	-0.172337	-0.169053	-0.167577	-0.163678	-0.162393	-0.162042	-0.162629	-0.162534	-0.164198	-0.162528	-0.160073	-0.158562	-0.15973	-0.160219	-0.158292	-0.158929	-0.157143	-0.154496	-0.153412	-0.15145	-0.148601
	0.18122	0.181444	0.177933	0.178877	0.178492	0.176782	0.178408	0.182256	0.181272	0.178921	0.18107	0.181869	0.180127	0.177131	0.175217	0.170853	0.169905	0.169974	0.169948	0.169998	0.17006	0.16774	0.166502	0.165074	0.161368	0.156594	0.152845	0.148997	0.142876	0.141392	0.137483	0.134685	0.131799	0.129954	0.126829	0.124759	0.126237	0.123164	0.123662	0.122114	0.119731	0.115232	0.114403	0.108157	0.105652	0.107934	0.110432	0.110751	0.11356
	0.235974	0.236658	0.237383	0.238704	0.238884	0.237406	0.238336	0.237599	0.239342	0.239051	0.240047	0.239994	0.241142	0.244041	0.244179	0.242775	0.244329	0.246424	0.247358	0.245459	0.248231	0.250449	0.251481	0.25373	0.255491	0.260722	0.264282	0.267837	0.271429	0.271099	0.274755	0.27492	0.276805	0.278152	0.280617	0.283608	0.284827	0.28542	0.28886	0.290042	0.288525	0.291657	0.292992	0.2949	0.296786	0.300311	0.300928	0.303777	0.304902
	0.11726	0.115218	0.113061	0.110979	0.111677	0.112279	0.107208	0.10205	0.0968019	0.0914604	0.0887242	0.085711	0.0824285	0.0761829	0.0725637	0.0659884	0.0622352	0.0584239	0.0543761	0.0474001	0.0459765	0.044534	0.040203	0.0356953	0.0339105	0.0238742	0.0194611	0.0177919	0.0132954	0.0086829	0.00685341	0.0022347	-0.0078659	-0.0122767	-0.0109892	-0.0151583	-0.0193728	-0.0234375	-0.0273454	-0.0312778	-0.0323392	-0.0388071	-0.045095	-0.0485062	-0.0546274	-0.0578735	-0.0638325	-0.0723232	-0.0719925
	0.332062	0.332673	0.337275	0.342795	0.347231	0.348511	0.348695	0.355056	0.357172	0.357969	0.358577	0.361058	0.36541	0.368494	0.370312	0.373002	0.376566	0.377937	0.381255	0.385596	0.386826	0.39209	0.394186	0.398541	0.403093	0.406573	0.409061	0.41049	0.410792	0.414248	0.416653	0.418943	0.419982	0.418702	0.419309	0.422944	0.427615	0.425051	0.42553	0.425909	0.42733	0.425582	0.421729	0.423113	0.425522	0.431106	0.427451	0.429044	0.430745
	-0.266193	-0.265325	-0.265416	-0.263823	-0.26229	-0.261718	-0.261208	-0.260703	-0.261106	-0.259834	-0.261219	-0.259131	-0.256997	-0.254812	-0.252629	-0.25303	-0.250784	-0.249375	-0.249701	-0.249235	-0.247075	-0.245803	-0.245415	-0.245008	-0.243738	-0.244248	-0.24305	-0.244473	-0.245875	-0.245575	-0.244414	-0.244976	-0.244735	-0.243687	-0.243517	-0.244221	-0.24496	-0.244892	-0.244017	-0.24576	-0.244895	-0.244965	-0.245126	-0.243575	-0.242894	-0.243138	-0.242445	-0.243401	-0.243479
	0.180994	0.176547	0.17197	0.168788	0.163779	0.160088	0.151571	0.147731	0.142426	0.135562	0.128658	0.124959	0.121349	0.111582	0.104943	0.101333	0.0930975	0.0881177	0.0846809	0.0796706	0.0810842	0.0748063	0.0700259	0.0605928	0.0544864	0.0500904	0.0457931	0.0431145	0.0373155	0.0316331	0.0324359	0.0318619	0.0266886	0.0249016	0.0218641	0.0190919	0.0134553	0.0158547	0.0123715	0.0140161	0.0111937	0.0101636	0.00930708	0.00549206	0.00690506	0.00707634	0.0105448	0.00802924	-0.00189105
	-0.213992	-0.215257	-0.214744	-0.214314	-0.210355	-0.207872	-0.207087	-0.206362	-0.207218	-0.20453	-0.203422	-0.202258	-0.199403	-0.198235	-0.197118	-0.194305	-0.189677	-0.186492	-0.183111	-0.179528	-0.179123	-0.17525	-0.171287	-0.168979	-0.166581	-0.164093	-0.163155	-0.162026	-0.157447	-0.154547	-0.151694	-0.148894	-0.144403	-0.143238	-0.140394	-0.139258	-0.13646	-0.13691	-0.132112	-0.130695	-0.125906	-0.121128	-0.116362	-0.113245	-0.110148	-0.107192	-0.0972778	-0.0939204	-0.0889533
	-0.101527	-0.100249	-0.0981436	-0.0983873	-0.0986586	-0.0980969	-0.097509	-0.097755	-0.100243	-0.101045	-0.10113	-0.103527	-0.105061	-0.105793	-0.104163	-0.104809	-0.103852	-0.100533	-0.100243	-0.0990979	-0.0987147	-0.0999041	-0.0986296	-0.0964553	-0.0989343	-0.0982011	-0.099005	-0.09671	-0.0974675	-0.0957273	-0.0947231	-0.0929956	-0.0905432	-0.0903337	-0.0892401	-0.0888806	-0.0877455	-0.085079	-0.0807708	-0.0818793	-0.0790749	-0.0762385	-0.0757387	-0.0745007	-0.0732808	-0.071323	-0.0678161	-0.0674478	-0.0686561
	0.252732	0.256228	0.256632	0.253951	0.253355	0.252734	0.249029	0.246384	0.25011	0.250681	0.250144	0.248498	0.249014	0.246522	0.247208	0.247942	0.244573	0.243425	0.239388	0.235581	0.233956	0.236617	0.236141	0.240022	0.243022	0.246025	0.249107	0.249141	0.251222	0.25317	0.253892	0.253456	0.249886	0.25059	0.251413	0.252209	0.253994	0.248533	0.250588	0.252587	0.254391	0.254029	0.258995	0.260781	0.261499	0.261148	0.260672	0.258973	0.255093
	0.194368	0.191217	0.187903	0.186533	0.181078	0.175743	0.172359	0.166719	0.160926	0.154979	0.153086	0.151186	0.149156	0.14504	0.142917	0.138592	0.138524	0.136828	0.131141	0.1254	0.12368	0.11785	0.111983	0.108049	0.100015	0.0981265	0.0941149	0.0899562	0.0856579	0.081227	0.0766705	0.0680581	0.0615608	0.0573149	0.0492843	0.0436404	0.0323721	0.0293738	0.0243998	0.02166	0.0210239	0.0205364	0.0223157	0.0221711	0.0222204	0.024581	0.020988	0.017481	0.014194
	0.737561	0.741808	0.748707	0.752902	0.758623	0.76448	0.767699	0.771031	0.774369	0.785819	0.798924	0.802808	0.805218	0.811668	0.812822	0.813922	0.824358	0.832041	0.834293	0.836447	0.838574	0.843241	0.845081	0.848229	0.851195	0.859232	0.864311	0.868083	0.870541	0.87408	0.874725	0.881786	0.884562	0.883229	0.88857	0.893763	0.89337	0.895323	0.900916	0.903423	0.901464	0.907487	0.908211	0.909928	0.908494	0.906584	0.906964	0.904287	0.905199
	0.685127	0.687214	0.687996	0.695071	0.696951	0.697431	0.701601	0.703062	0.708036	0.709082	0.709912	0.711727	0.715901	0.725111	0.72424	0.725647	0.725603	0.72928	0.731748	0.731621	0.733904	0.73617	0.738331	0.741681	0.745094	0.745895	0.748926	0.747002	0.745295	0.743454	0.747865	0.751182	0.750648	0.749894	0.743982	0.741628	0.743952	0.741096	0.741875	0.745084	0.744592	0.741614	0.738487	0.742731	0.74191	0.73837	0.738337	0.737142	0.733747
	0.0471342	0.0420245	0.0390573	0.0382306	0.0396993	0.0378887	0.0360197	0.0364646	0.0314991	0.0287	0.0259205	0.0266026	0.0228735	0.0213159	0.0164939	0.0128406	0.0137202	0.0102621	0.0101225	0.0101648	0.0081019	0.0070038	0.0104663	0.0075551	0.00692497	0.00413884	0.00585442	0.00549601	0.00643515	0.00638391	0.00419792	0.00538642	0.00895741	0.0104835	0.0144116	0.0196818	0.021795	0.0186848	0.0202171	0.02058	0.0220644	0.0258171	0.0284759	0.0357057	0.0353474	0.0407132	0.0430782	0.0446589	0.0508868
	0.759036	0.762258	0.76735	0.76847	0.768577	0.773592	0.774841	0.777107	0.778311	0.777508	0.783445	0.785433	0.783541	0.789536	0.796571	0.801702	0.801916	0.802121	0.799614	0.80502	0.809334	0.814715	0.82124	0.822804	0.822497	0.82145	0.825375	0.823507	0.826664	0.826292	0.830186	0.832294	0.839409	0.840706	0.844994	0.849377	0.851771	0.856139	0.861407	0.863607	0.863936	0.870123	0.87228	0.870464	0.87347	0.876314	0.879998	0.88862	0.889667
	0.286329	0.279692	0.275815	0.264285	0.255501	0.249274	0.245427	0.238755	0.234639	0.235778	0.229081	0.222448	0.221261	0.215114	0.211906	0.214162	0.208619	0.205519	0.210254	0.207227	0.203996	0.19805	0.192078	0.188593	0.185257	0.182076	0.176361	0.173318	0.172776	0.172231	0.163966	0.160906	0.147598	0.145024	0.139901	0.139949	0.137452	0.127379	0.120124	0.123401	0.119081	0.115061	0.113677	0.109548	0.105357	0.103792	0.0996436	0.100808	0.104777
	0.134129	0.136781	0.139311	0.145624	0.148043	0.15041	0.152851	0.1553	0.157626	0.158899	0.161036	0.163043	0.164854	0.167461	0.16901	0.172349	0.17364	0.175799	0.175975	0.177945	0.179726	0.182376	0.183052	0.183609	0.18597	0.185432	0.186894	0.188305	0.186756	0.18999	0.189401	0.190752	0.189144	0.18835	0.188366	0.191244	0.190234	0.190105	0.189929	0.19057	0.191103	0.18868	0.190054	0.191387	0.189707	0.189847	0.189025	0.18817	0.186353
	0.148561	0.132496	0.124703	0.124631	0.132284	0.131956	0.131259	0.130199	0.128783	0.127018	0.117306	0.115368	0.113079	0.110446	0.107479	0.112321	0.101663	0.0988331	0.0957068	0.0922941	0.0967384	0.0933382	0.0897082	0.0858581	0.0817972	0.0775343	0.0812116	0.0771261	0.0728906	0.0685128	0.064	0.0674922	0.0632843	0.0589871	0.0470012	0.0430432	0.0389843	0.0348287	0.0153704	0.0120361	0.00856236	0.00495252	0.00120926	-0.00266517	0.00146455	-0.00211148	-0.0133918	-0.0166637	-0.0276642
	-0.511488	-0.509457	-0.511071	-0.509049	-0.507168	-0.503548	-0.501834	-0.498383	-0.496841	-0.493564	-0.490312	-0.487081	-0.485755	-0.484572	-0.481649	-0.48063	-0.479755	-0.480665	-0.477834	-0.475026	-0.477647	-0.47665	-0.475804	-0.473224	-0.470665	-0.468119	-0.467464	-0.463042	-0.462135	-0.461336	-0.460644	-0.460056	-0.463094	-0.460587	-0.459946	-0.457518	-0.456943	-0.456456	-0.452283	-0.451706	-0.449313	-0.448742	-0.444458	-0.443744	-0.441187	-0.438543	-0.43769	-0.436864	-0.436065
b_REW	-0.174	-0.169087	-0.167473	-0.169287	-0.16356	-0.156959	-0.156255	-0.14714	-0.145798	-0.135198	-0.128344	-0.126785	-0.110922	-0.107143	-0.107651	-0.111653	-0.108909	-0.111829	-0.103464	-0.100523	-0.0986587	-0.0967328	-0.0942692	-0.092595	-0.0836512	-0.0822592	-0.0700188	-0.0683422	-0.064566	-0.0601152	-0.0566157	-0.0508472	-0.0442077	-0.046009	-0.0466417	-0.0454163	-0.0401633	-0.0330549	-0.032051	-0.0260942	-0.0252504	-0.0225484	-0.0223952	-0.0138696	-0.0166885	-0.0136056	-0.0115997	-0.0148186	-0.0189674
	-0.103834	-0.105627	-0.11444	-0.115268	-0.117109	-0.117037	-0.118471	-0.113408	-0.118584	-0.116606	-0.121402	-0.122078	-0.126832	-0.131074	-0.127646	-0.139312	-0.138651	-0.138529	-0.13562	-0.140206	-0.138668	-0.141389	-0.138582	-0.146931	-0.145836	-0.148214	-0.150814	-0.162105	-0.164306	-0.174759	-0.176915	-0.168835	-0.16929	-0.173516	-0.168486	-0.174553	-0.170207	-0.171253	-0.164353	-0.163243	-0.166364	-0.165772	-0.173627	-0.172254	-0.181613	-0.182059	-0.187747	-0.189945	-0.188849
	0.0548004	0.0543167	0.0537665	0.0504414	0.0495763	0.0486391	0.047631	0.0468292	0.045703	0.044512	0.0432583	0.0419442	0.0405719	0.0417702	0.0404691	0.0391269	0.0377376	0.0363235	0.034878	0.0334046	0.0319696	0.0304552	0.0289237	0.0304349	0.0286784	0.0269263	0.0229803	0.0213924	0.0198115	0.0182411	0.0166845	0.0151453	0.0136266	0.0116538	0.0101532	0.00868089	0.0072398	0.00583264	0.004462	0.00313034	0.00183997	0.000593034	-0.000608503	-0.00176284	-0.00559801	-0.00647296	-0.00752316	-0.0115348	-0.0121472
	0.0818579	0.0850488	0.0863913	0.0855056	0.0845025	0.0862186	0.0848661	0.0854441	0.0804939	0.0811305	0.0794842	0.0783472	0.076568	0.0731534	0.0714022	0.0694559	0.0700927	0.0677921	0.0654726	0.0646622	0.0624187	0.0601708	0.059483	0.054735	0.0529576	0.050416	0.0485972	0.0467862	0.0437242	0.0429182	0.0413623	0.0393835	0.0378957	0.0364302	0.0337278	0.0319956	0.0304084	0.0287326	0.0271925	0.0275815	0.0259773	0.0244127	0.0245601	0.0199478	0.0185791	0.0152956	0.0141378	0.0115793	0.0082154
	-0.142699	-0.134233	-0.140365	-0.138307	-0.137926	-0.129885	-0.13367	-0.134911	-0.136942	-0.140007	-0.142954	-0.139259	-0.135267	-0.129738	-0.132213	-0.138054	-0.13606	-0.139429	-0.125198	-0.109723	-0.110159	-0.117463	-0.118668	-0.123257	-0.124169	-0.124673	-0.122528	-0.123461	-0.134819	-0.138386	-0.144357	-0.143288	-0.151276	-0.157759	-0.167311	-0.174093	-0.172858	-0.178263	-0.175261	-0.177192	-0.18146	-0.179162	-0.183864	-0.195559	-0.192801	-0.192689	-0.20445	-0.208776	-0.215744
	0.136743	0.137685	0.133486	0.133799	0.133952	0.138023	0.137842	0.137245	0.136506	0.135854	0.134819	0.133648	0.132266	0.130834	0.129274	0.127817	0.126342	0.129187	0.12744	0.125602	0.123677	0.12167	0.119586	0.117431	0.119245	0.116698	0.11411	0.111747	0.113953	0.111626	0.109297	0.106973	0.0997579	0.0971251	0.0993389	0.0970518	0.0947962	0.0925772	0.0854166	0.0831906	0.0807696	0.0743603	0.067894	0.0661424	0.0684894	0.0665138	0.06458	0.0543656	0.0533166
	0.0354019	0.0350573	0.0336026	0.0340774	0.0310729	0.0294376	0.0297761	0.0298554	0.0268559	0.0268123	0.0256928	0.0255585	0.0242995	0.0230007	0.0229401	0.0216916	0.0204268	0.0191323	0.0166467	0.0154295	0.0142018	0.0129553	0.0127384	0.0111707	0.00987953	0.00859262	0.0073122	0.00604408	0.00478289	0.00450316	0.00217056	0.000822246	-0.00152514	-0.00291188	-0.00531543	-0.00917435	-0.0105908	-0.0119859	-0.0133931	-0.0159895	-0.0173287	-0.0186106	-0.0198816	-0.0211667	-0.022193	-0.0233708	-0.0232626	-0.024353	-0.0254208
	-0.0528836	-0.0526057	-0.0524677	-0.0498677	-0.047786	-0.0448301	-0.0419009	-0.0412012	-0.0382115	-0.0362978	-0.0343407	-0.0310083	-0.0301965	-0.0283803	-0.026553	-0.0259146	-0.0256068	-0.0248687	-0.0244441	-0.0240707	-0.0212604	-0.0197801	-0.0170312	-0.0158921	-0.0145002	-0.0129934	-0.0117921	-0.0105133	-0.00926981	-0.00699162	-0.00360386	-0.00277963	-0.00154888	-0.000559422	0.00156184	0.00252367	0.00343124	0.00428227	0.00507473	0.00580685	0.00647713	0.00720139	0.00772312	0.00834631	0.00873871	0.010281	0.010691	0.0121599	0.0124661
	-0.401328	-0.403419	-0.398236	-0.397088	-0.394971	-0.384439	-0.385459	-0.385026	-0.386931	-0.377318	-0.373017	-0.372521	-0.370905	-0.35442	-0.356898	-0.343078	-0.347348	-0.3538	-0.353734	-0.349697	-0.345652	-0.331843	-0.331717	-0.327702	-0.320104	-0.322213	-0.31419	-0.313797	-0.317024	-0.322877	-0.324419	-0.317524	-0.31502	-0.309419	-0.302403	-0.293221	-0.288999	-0.278283	-0.275788	-0.265401	-0.262129	-0.245769	-0.239434	-0.234467	-0.230257	-0.223365	-0.213546	-0.205973	-0.191801
	-0.236375	-0.232324	-0.221426	-0.213456	-0.202521	-0.19798	-0.186954	-0.183111	-0.178674	-0.174587	-0.165974	-0.161331	-0.152208	-0.147015	-0.145318	-0.147086	-0.137987	-0.131842	-0.122393	-0.116474	-0.110476	-0.10387	-0.101377	-0.0949808	-0.0880746	-0.0816201	-0.0740925	-0.067687	-0.0607883	-0.0546111	-0.0546499	-0.0344945	-0.0291494	-0.0238073	-0.0102344	-0.00688976	-0.00229974	0.00227078	-0.00432353	0.0102159	0.0100122	0.0115707	0.015381	0.0191265	0.0158141	0.0188369	0.0239464	0.0270122	0.0275002
	-0.079949	-0.0752204	-0.077586	-0.0725185	-0.0704481	-0.0687287	-0.0759865	-0.0732405	-0.062419	-0.0596541	-0.0599725	-0.0527217	-0.0555635	-0.0530341	-0.0567022	-0.051891	-0.0472254	-0.0518835	-0.0490238	-0.0497709	-0.0469536	-0.0482644	-0.0455599	-0.0381801	-0.0357162	-0.0330689	-0.0272088	-0.0216124	-0.0201842	-0.0184559	-0.021741	-0.0183283	-0.0167301	-0.0111704	-0.00585613	-0.00475755	-0.000140013	-0.000698296	-0.000153895	0.0032364	0.00380771	0.00808088	0.00874717	0.00956524	0.002387	0.0020986	0.00181823	-0.00204509	0.000889092
	-0.155093	-0.150538	-0.146844	-0.144064	-0.145635	-0.136607	-0.134567	-0.133843	-0.133088	-0.129787	-0.12765	-0.126851	-0.119092	-0.116048	-0.112882	-0.103427	-0.0972533	-0.0948715	-0.0940748	-0.0905882	-0.0909287	-0.0880055	-0.0786579	-0.0810336	-0.0746855	-0.0684357	-0.0666979	-0.0628368	-0.0625159	-0.0602589	-0.0629318	-0.0610117	-0.0574557	-0.056289	-0.0521616	-0.049755	-0.0472967	-0.039271	-0.0388677	-0.035152	-0.0346139	-0.0354137	-0.0337233	-0.0329005	-0.0369283	-0.0316906	-0.0278765	-0.0232012	-0.0224945
	0.35284	0.34382	0.345376	0.340676	0.339427	0.341829	0.340362	0.341585	0.342366	0.334899	0.333873	0.342845	0.343364	0.347328	0.345754	0.349636	0.356692	0.35786	0.357485	0.353022	0.34664	0.344223	0.339379	0.340254	0.332806	0.329627	0.323131	0.319031	0.321801	0.334342	0.334335	0.333119	0.331031	0.332712	0.332476	0.330569	0.33524	0.335526	0.33726	0.337361	0.339206	0.339412	0.326546	0.325029	0.324138	0.322004	0.328805	0.324171	0.325688
	-0.137721	-0.141164	-0.144113	-0.148724	-0.149483	-0.152476	-0.154464	-0.153584	-0.154808	-0.154618	-0.149582	-0.154542	-0.153764	-0.148956	-0.148444	-0.147514	-0.150482	-0.153579	-0.150269	-0.150226	-0.157331	-0.159904	-0.156422	-0.161132	-0.160999	-0.158842	-0.158958	-0.158527	-0.160802	-0.164291	-0.158726	-0.157886	-0.160705	-0.160624	-0.157738	-0.156691	-0.153685	-0.151908	-0.149704	-0.148369	-0.145453	-0.140152	-0.138583	-0.133867	-0.134583	-0.131658	-0.133024	-0.1326	-0.131193
	0.0760743	0.077266	0.0767216	0.0764133	0.0781185	0.0807424	0.081389	0.0842055	0.0843495	0.0852288	0.0857501	0.0866254	0.0867141	0.0866825	0.0864977	0.0878574	0.0893746	0.0871503	0.0862949	0.0854174	0.0851542	0.0842944	0.0849246	0.0842112	0.0837623	0.0832341	0.0842784	0.084224	0.0859347	0.0829759	0.0832279	0.0865073	0.0872392	0.086224	0.0836658	0.0882512	0.087658	0.0870859	0.0865372	0.084961	0.0841439	0.0835914	0.083086	0.0828139	0.0829061	0.0781244	0.077887	0.0771174	0.0783981
	0.102387	0.103205	0.103898	0.104463	0.102609	0.103057	0.102261	0.102341	0.0997385	0.0961801	0.0957164	0.0996683	0.0950666	0.0932651	0.0898736	0.0908633	0.0889652	0.0836337	0.0814737	0.0760109	0.0733922	0.0659907	0.0574102	0.0568136	0.0548527	0.0513834	0.0533802	0.0517154	0.0480237	0.0441458	0.040167	0.035588	0.0310367	0.0368613	0.0306767	0.0202905	0.0118037	0.00348213	-0.00219451	-0.0078951	-0.0133604	-0.0190628	-0.0298297	-0.035542	-0.0402842	-0.0459037	-0.0542214	-0.0592552	-0.0678879
	0.0550183	0.0603121	0.0542513	0.0603046	0.0597419	0.0586149	0.0534425	0.0520713	0.0592635	0.0577128	0.0533001	0.04325	0.0426912	0.0374091	0.0340254	0.0296716	0.0171454	0.0171298	0.0185424	0.0117652	0.00477011	0.00197901	-0.00214744	-0.00439096	-0.0121925	-0.0215329	-0.0231036	-0.0215023	-0.0278133	-0.0295053	-0.0317877	-0.0293479	-0.0380406	-0.0340604	-0.0381683	-0.0476681	-0.0506319	-0.0514123	-0.0629602	-0.0709043	-0.0752922	-0.076161	-0.0775225	-0.0829331	-0.0909037	-0.0933486	-0.100191	-0.102548	-0.115687
	-0.173922	-0.175404	-0.178551	-0.179721	-0.182222	-0.181979	-0.184493	-0.184628	-0.182406	-0.185456	-0.18612	-0.188901	-0.187593	-0.186291	-0.180601	-0.179277	-0.175725	-0.174237	-0.172611	-0.170843	-0.16894	-0.16691	-0.164798	-0.162536	-0.158686	-0.156027	-0.151084	-0.152036	-0.148523	-0.14511	-0.139525	-0.13733	-0.133525	-0.129652	-0.125763	-0.123433	-0.119701	-0.115951	-0.112189	-0.111455	-0.10745	-0.105325	-0.103539	-0.0943845	-0.0924623	-0.0877761	-0.0816592	-0.07754	-0.073678
	0.0746449	0.068446	0.0673853	0.0670614	0.0664811	0.0659214	0.0653824	0.0621557	0.0618374	0.0601203	0.0597284	0.0593429	0.0589634	0.0585895	0.0580725	0.0576976	0.0556647	0.0497051	0.0462249	0.0455119	0.0447646	0.0396115	0.0376718	0.0406078	0.0378146	0.0368426	0.0422642	0.0395394	0.0391899	0.0377289	0.0335904	0.0291517	0.0283722	0.0303371	0.026316	0.0253458	0.0252404	0.0230623	0.0192458	0.0192441	0.0179087	0.0158031	0.0135001	0.00793557	0.00516057	0.0031221	0.000876434	-0.00128535	-0.00349969
	0.417405	0.419888	0.411193	0.404057	0.397155	0.390357	0.38474	0.374701	0.36749	0.352775	0.341274	0.328162	0.319425	0.310176	0.290712	0.283067	0.266019	0.262981	0.248914	0.237706	0.226768	0.215688	0.197969	0.18448	0.174797	0.171084	0.159565	0.144833	0.130547	0.119347	0.0988148	0.088941	0.076795	0.0646777	0.0526057	0.040595	0.0284148	0.0130307	-0.00165548	-0.0134379	-0.0270464	-0.0451441	-0.0594928	-0.0700534	-0.081371	-0.091602	-0.105971	-0.119515	-0.125074
	-0.261818	-0.268532	-0.269911	-0.26403	-0.265814	-0.270958	-0.26595	-0.280824	-0.286182	-0.286259	-0.286455	-0.289488	-0.279826	-0.293304	-0.28156	-0.278186	-0.270879	-0.263079	-0.262434	-0.261666	-0.23804	-0.234079	-0.234969	-0.230632	-0.227501	-0.223535	-0.219324	-0.212412	-0.2107	-0.214747	-0.222142	-0.228419	-0.211435	-0.213916	-0.206459	-0.202758	-0.200675	-0.195133	-0.195515	-0.187088	-0.17785	-0.174142	-0.16069	-0.167927	-0.166165	-0.152824	-0.146813	-0.136385	-0.118284
	-0.0187173	-0.0184991	-0.0182917	-0.0180961	-0.017973	-0.019537	-0.0192633	-0.0167734	-0.0166894	-0.0166192	-0.016563	-0.0160089	-0.0160149	-0.0160334	-0.0156781	-0.0156945	-0.0157212	-0.0157577	-0.0158035	-0.0158578	-0.0163105	-0.0164063	-0.0165094	-0.017281	-0.0174412	-0.0176079	-0.0177801	-0.0179566	-0.0168008	-0.0168912	-0.0169779	-0.0170596	-0.017135	-0.0172028	-0.0177667	-0.0178503	-0.0179246	-0.0179884	-0.0180408	-0.0180809	-0.0181078	-0.0181207	-0.018119	-0.0181019	-0.018069	-0.0180199	-0.0145883	-0.0147279	-0.014839
	-0.0794811	-0.0881355	-0.0922463	-0.0892633	-0.0911217	-0.0966511	-0.0958856	-0.0990964	-0.104373	-0.107368	-0.112667	-0.112361	-0.114774	-0.117051	-0.115249	-0.115797	-0.118924	-0.124661	-0.122565	-0.122128	-0.126834	-0.127493	-0.128112	-0.128481	-0.1289	-0.128773	-0.131498	-0.130838	-0.130087	-0.127485	-0.127679	-0.131803	-0.129851	-0.127682	-0.125408	-0.12106	-0.120219	-0.117674	-0.113297	-0.10736	-0.104236	-0.0987889	-0.0941162	-0.0894701	-0.0876866	-0.0842923	-0.0804537	-0.0766177	-0.0704039
	-0.0925445	-0.0849114	-0.084592	-0.0763621	-0.0681398	-0.064175	-0.0622653	-0.0586784	-0.0611718	-0.052018	-0.0485493	-0.0458524	-0.0447145	-0.0410146	-0.0378929	-0.0344821	-0.0190796	-0.0160797	-0.0112173	-0.00226435	-0.00396314	-0.00853673	0.00875361	0.0122524	0.0186767	0.0255682	0.029666	0.0360924	0.0427575	0.050498	0.0570582	0.0620271	0.0654361	0.0739209	0.0804329	0.0870425	0.096729	0.101554	0.108468	0.110998	0.122909	0.129085	0.127273	0.131613	0.133748	0.144348	0.148018	0.155603	0.165515
	-0.0274223	-0.036896	-0.0410365	-0.0439388	-0.0483733	-0.0530967	-0.0567668	-0.0590596	-0.0634365	-0.0665792	-0.0696171	-0.0724368	-0.0764361	-0.0799626	-0.0820684	-0.0853942	-0.0871273	-0.0886821	-0.0902396	-0.0919542	-0.0945741	-0.0952729	-0.0975036	-0.0975306	-0.0967849	-0.0962097	-0.0932161	-0.0948342	-0.09407	-0.0951188	-0.0940929	-0.0956328	-0.0977241	-0.0962999	-0.0934282	-0.0932729	-0.0913747	-0.0860356	-0.0854316	-0.0835618	-0.0829823	-0.0795732	-0.0771235	-0.0746265	-0.0698826	-0.0686593	-0.0659132	-0.0615505	-0.0586024
	-0.327891	-0.321668	-0.317921	-0.314268	-0.313998	-0.314756	-0.310332	-0.305479	-0.306767	-0.303954	-0.301955	-0.302236	-0.302416	-0.301246	-0.304349	-0.305233	-0.303921	-0.302131	-0.307622	-0.304462	-0.302663	-0.305048	-0.307872	-0.305805	-0.298066	-0.295783	-0.299817	-0.293772	-0.292699	-0.291887	-0.28953	-0.28896	-0.286919	-0.283367	-0.282309	-0.280559	-0.278388	-0.271976	-0.272403	-0.272961	-0.276128	-0.276936	-0.279155	-0.280076	-0.279173	-0.276063	-0.27449	-0.275995	-0.272787
	0.250814	0.252351	0.254129	0.253223	0.250146	0.252674	0.248854	0.25171	0.254496	0.260681	0.268846	0.271339	0.273778	0.270882	0.277585	0.278715	0.281029	0.286094	0.290464	0.300732	0.30802	0.309713	0.311356	0.312944	0.31447	0.315927	0.316361	0.317599	0.315245	0.321783	0.326252	0.327602	0.328857	0.331222	0.332114	0.329357	0.329439	0.331779	0.333979	0.336039	0.337956	0.337706	0.339232	0.341101	0.343061	0.340419	0.342241	0.343896	0.344271
	-0.120608	-0.123743	-0.124789	-0.129667	-0.134531	-0.14195	-0.150386	-0.15873	-0.166479	-0.165953	-0.169022	-0.172146	-0.178136	-0.186006	-0.19124	-0.189784	-0.195892	-0.196426	-0.199277	-0.201653	-0.196562	-0.206047	-0.208524	-0.212524	-0.213148	-0.20975	-0.206042	-0.210458	-0.208901	-0.214239	-0.218553	-0.221513	-0.218062	-0.21702	-0.224358	-0.223186	-0.22469	-0.221036	-0.220117	-0.215328	-0.221723	-0.219756	-0.214291	-0.208552	-0.207203	-0.202851	-0.191755	-0.19489	-0.203601
	-0.0450434	-0.0537057	-0.0575753	-0.0604407	-0.0631326	-0.0650067	-0.0676341	-0.0721126	-0.0747292	-0.0773455	-0.0790851	-0.0816398	-0.0850383	-0.0887717	-0.0910923	-0.0933234	-0.0955438	-0.0973705	-0.0992981	-0.101126	-0.101704	-0.103107	-0.103354	-0.104388	-0.106397	-0.108412	-0.109185	-0.110928	-0.109537	-0.110085	-0.110651	-0.11206	-0.113267	-0.115234	-0.116276	-0.115194	-0.114971	-0.115855	-0.115391	-0.114849	-0.116285	-0.11866	-0.117962	-0.119052	-0.119277	-0.116921	-0.118183	-0.121984	-0.121459
	0.129176	0.13283	0.13513	0.13412	0.13738	0.137134	0.139258	0.13882	0.139211	0.140185	0.140191	0.135933	0.137736	0.1431	0.139737	0.142937	0.146449	0.151648	0.147272	0.147248	0.153752	0.15543	0.154941	0.156315	0.154078	0.155165	0.162461	0.15951	0.160011	0.155067	0.153819	0.149856	0.148975	0.149324	0.145219	0.145259	0.14582	0.148614	0.146852	0.150917	0.15507	0.153522	0.15608	0.158047	0.15871	0.153263	0.152866	0.152746	0.15361
	0.255341	0.255674	0.254806	0.256282	0.254481	0.260165	0.257172	0.256984	0.26099	0.259606	0.259387	0.261403	0.260581	0.2579	0.259396	0.257458	0.257927	0.258039	0.2578	0.25387	0.249997	0.250628	0.246904	0.244969	0.244666	0.243018	0.242995	0.246273	0.245035	0.239138	0.237412	0.23485	0.230257	0.230745	0.231298	0.233819	0.22983	0.227061	0.220513	0.217474	0.213656	0.208457	0.208365	0.204566	0.197399	0.194954	0.189453	0.189837	0.183694
	-0.0471293	-0.0490758	-0.0516778	-0.0568036	-0.0569162	-0.0617645	-0.0640211	-0.0585612	-0.0554478	-0.0538347	-0.0570038	-0.0582414	-0.0588134	-0.0627741	-0.0565762	-0.0531	-0.0531088	-0.0482244	-0.0486049	-0.0484949	-0.0483612	-0.0471805	-0.0475131	-0.0428649	-0.0448124	-0.0452722	-0.0435011	-0.0410977	-0.0395818	-0.0353761	-0.0400053	-0.0380902	-0.0331335	-0.0343944	-0.0398813	-0.0326929	-0.0332864	-0.0342177	-0.0328363	-0.0292188	-0.0284598	-0.026471	-0.0196764	-0.0185146	-0.0252947	-0.0279563	-0.0267449	-0.0271087	-0.0247642
	0.0368322	0.0358482	0.0347447	0.0382743	0.037122	0.0379548	0.0367722	0.0351382	0.0383247	0.0372856	0.0342944	0.0336094	0.032833	0.0301362	0.0326979	0.028804	0.0301887	0.0300874	0.0298495	0.0319448	0.0319525	0.0316952	0.0322202	0.0348607	0.0351899	0.037657	0.0356163	0.0342147	0.0306697	0.0339731	0.0347828	0.0377891	0.0393852	0.0405705	0.0394811	0.0408945	0.0423355	0.0437005	0.0495385	0.0513816	0.0503937	0.0518224	0.0513426	0.0508988	0.0543466	0.0578369	0.0573721	0.0607132	0.0620182
	-0.165148	-0.157292	-0.155242	-0.148537	-0.150055	-0.157066	-0.155309	-0.153893	-0.144759	-0.149601	-0.144862	-0.141589	-0.13835	-0.141124	-0.139393	-0.134228	-0.134355	-0.135753	-0.129772	-0.125981	-0.118847	-0.111645	-0.110067	-0.100428	-0.098803	-0.0994112	-0.098813	-0.0887177	-0.0847289	-0.0786065	-0.077392	-0.078139	-0.0728266	-0.0753602	-0.0705993	-0.0711749	-0.0705157	-0.0643206	-0.0678522	-0.0625312	-0.0546416	-0.0448303	-0.0544234	-0.0521741	-0.0464754	-0.0393559	-0.0355895	-0.0281899	-0.0244065
	0.000436531	0.00449201	0.000256361	0.000182433	-0.00299902	0.000496515	0.00244687	0.00603232	0.00629945	0.0082673	0.0159826	0.0219052	0.0325909	0.0364915	0.040927	0.0441012	0.0564043	0.0576786	0.0705171	0.0743531	0.0827702	0.0956132	0.1045	0.113938	0.117827	0.127696	0.140809	0.143259	0.161894	0.162986	0.17336	0.179629	0.193158	0.198283	0.20947	0.218238	0.21342	0.222979	0.237622	0.253841	0.261496	0.271455	0.278818	0.284241	0.287459	0.287548	0.299086	0.318653	0.325642
	0.0439046	0.041979	0.0361833	0.0310333	0.0238143	0.0196027	0.0150691	0.00776651	0.00340646	-0.00122323	-0.00948112	-0.0158291	-0.0208788	-0.0214294	-0.023855	-0.0285136	-0.0325607	-0.033209	-0.0336989	-0.0377519	-0.0419855	-0.046718	-0.0527119	-0.0553228	-0.0629347	-0.0627456	-0.0681849	-0.0697879	-0.0790733	-0.0822305	-0.0867945	-0.0893756	-0.0992989	-0.100186	-0.104845	-0.108061	-0.109802	-0.113859	-0.115497	-0.114753	-0.116536	-0.111762	-0.114838	-0.121909	-0.124626	-0.122473	-0.122338	-0.124051	-0.127423
	0.0941859	0.0834328	0.0752844	0.0648737	0.056634	0.0448849	0.0392937	0.0260394	0.0135958	0.000318877	-0.00625541	-0.0152673	-0.0275007	-0.0402753	-0.0513927	-0.0652482	-0.0724941	-0.0846419	-0.0942288	-0.102923	-0.115993	-0.120101	-0.133333	-0.142947	-0.154504	-0.165248	-0.173127	-0.180252	-0.189659	-0.199564	-0.204559	-0.216309	-0.217893	-0.220891	-0.226045	-0.226173	-0.231563	-0.242075	-0.244282	-0.249073	-0.254949	-0.259623	-0.263488	-0.268263	-0.27027	-0.277577	-0.279937	-0.282067	-0.282808
	0.192276	0.192261	0.189116	0.187485	0.183951	0.180499	0.180367	0.175494	0.173482	0.171094	0.164418	0.162943	0.162347	0.156377	0.155302	0.152052	0.146654	0.142979	0.140926	0.140926	0.13912	0.135311	0.132158	0.130551	0.128477	0.125146	0.126207	0.123826	0.120326	0.116577	0.117721	0.11679	0.114885	0.111126	0.111635	0.109894	0.107329	0.103791	0.103453	0.101957	0.0973637	0.098639	0.0938536	0.0930369	0.0919144	0.0900556	0.0892597	0.0856707	0.0838713
	-0.0744532	-0.0713547	-0.0688379	-0.0703925	-0.0686785	-0.0658102	-0.0626733	-0.0567034	-0.0511752	-0.0461999	-0.0443021	-0.0386532	-0.0367255	-0.0305307	-0.0268205	-0.0208802	-0.0163056	-0.0112756	-0.0104655	-0.0112665	-0.00841749	-0.00570172	-0.00753272	-0.00254989	-0.00182695	0.00404273	0.00572457	0.0130333	0.0188527	0.021617	0.0269344	0.0272097	0.0315752	0.031742	0.0369161	0.0462049	0.0516404	0.0539637	0.0579781	0.0657957	0.0608741	0.0643078	0.0716376	0.0752614	0.0746681	0.0760543	0.0792187	0.0803848	0.0839468
	0.245307	0.246885	0.247921	0.246708	0.248183	0.245424	0.24458	0.247937	0.255309	0.248179	0.249134	0.246482	0.250125	0.248495	0.242329	0.241145	0.239655	0.235392	0.227861	0.225464	0.223746	0.216767	0.216284	0.216705	0.211991	0.207056	0.199503	0.195059	0.185283	0.176617	0.171638	0.165301	0.162716	0.155804	0.151782	0.14426	0.141181	0.140141	0.13678	0.128959	0.122652	0.115507	0.105684	0.103297	0.095086	0.0880096	0.0828746	0.0762773	0.073374
	-0.132442	-0.131018	-0.128911	-0.126887	-0.126343	-0.125926	-0.126645	-0.124435	-0.125583	-0.128567	-0.120116	-0.124372	-0.121838	-0.12164	-0.121439	-0.121411	-0.119896	-0.118852	-0.11558	-0.117686	-0.117092	-0.118939	-0.117304	-0.116912	-0.11925	-0.115886	-0.116437	-0.119949	-0.115979	-0.120472	-0.112879	-0.107177	-0.103585	-0.094842	-0.0926553	-0.0903166	-0.0848694	-0.0835782	-0.0754926	-0.0694553	-0.0660673	-0.0582592	-0.052889	-0.0472111	-0.0432502	-0.0390874	-0.0392162	-0.0328309	-0.0293058
	0.0984137	0.102794	0.115403	0.121993	0.121327	0.119389	0.122294	0.121518	0.129741	0.133327	0.131112	0.132239	0.136306	0.138826	0.136668	0.138125	0.139157	0.135498	0.135722	0.134941	0.131213	0.131053	0.12676	0.125873	0.121307	0.11998	0.117671	0.118013	0.120161	0.113087	0.107607	0.106556	0.10353	0.100525	0.0928391	0.0869424	0.0832994	0.0834365	0.0766694	0.0749376	0.0699733	0.0654205	0.0607851	0.0575228	0.0554494	0.0471403	0.0404018	0.0367924	0.0315062
	0.175432	0.172613	0.173653	0.171731	0.172788	0.172009	0.164964	0.158485	0.153067	0.147487	0.142358	0.137522	0.132302	0.126903	0.118665	0.112409	0.102084	0.0937871	0.0909173	0.0815318	0.0780766	0.0671785	0.0575471	0.0551638	0.040564	0.0356315	0.0304641	0.0189009	0.00994442	0.00562354	-0.00173585	-0.00927249	-0.0138434	-0.0209832	-0.0330115	-0.0442399	-0.0540348	-0.0588299	-0.0677433	-0.0784221	-0.0881623	-0.0951635	-0.103057	-0.116345	-0.125467	-0.133225	-0.141937	-0.14795	-0.158778
	-0.0392622	-0.0390677	-0.0386241	-0.0379144	-0.0405198	-0.0365423	-0.0346471	-0.0309953	-0.0325374	-0.0359901	-0.0313703	-0.0293707	-0.0216124	-0.0186645	-0.0151873	-0.0153969	-0.0102079	-0.00386936	-0.00139624	-0.000988723	0.00526967	0.00174535	0.00847603	0.00869502	0.0109615	0.0111651	0.0130851	0.0100633	0.00643519	0.0100579	0.00939426	0.0122193	0.0120142	0.0120134	0.0132361	0.00742613	0.00480947	0.00852583	0.0122554	0.0113672	0.0132771	0.0135756	0.0202737	0.0241595	0.0159756	0.0153251	0.0239563	0.0262294	0.0231907
	0.04107	0.0400405	0.0455217	0.0461926	0.0522225	0.0534419	0.059232	0.0589177	0.0602816	0.0627847	0.0651887	0.0686177	0.0711828	0.0680348	0.06896	0.0714955	0.0765171	0.0813408	0.0805072	0.0797125	0.0792439	0.0889954	0.0902541	0.0898727	0.0915886	0.0889926	0.0892524	0.0873862	0.0911119	0.0931726	0.0957909	0.0927592	0.0921669	0.0875764	0.0871551	0.094665	0.0926698	0.0948171	0.0914983	0.0904782	0.0917865	0.0855435	0.0824058	0.0842587	0.0767517	0.0661251	0.0669592	0.0642661	0.0614621
	0.010492	0.00589057	0.00538954	0.00353334	0.000979328	-0.00256195	-0.00651645	-0.00820545	-0.0125959	-0.0109389	-0.0115185	-0.0153036	-0.0161017	-0.021577	-0.0232226	-0.0285236	-0.0339497	-0.0326829	-0.0386937	-0.0415038	-0.0458813	-0.0488701	-0.0543155	-0.0550997	-0.0621196	-0.0654719	-0.0662438	-0.0654105	-0.0680967	-0.0658782	-0.0710477	-0.074439	-0.0755641	-0.0782457	-0.0808318	-0.0829917	-0.0847308	-0.0835181	-0.0867538	-0.0919187	-0.0931351	-0.0953113	-0.0977578	-0.100233	-0.096964	-0.0991378	-0.0989134	-0.0985166	-0.0985424
	-0.114813	-0.119112	-0.114635	-0.110933	-0.114167	-0.113546	-0.112929	-0.115603	-0.117087	-0.11518	-0.114803	-0.114851	-0.113358	-0.113104	-0.113959	-0.107298	-0.106845	-0.108932	-0.114372	-0.110118	-0.105558	-0.101501	-0.101624	-0.102781	-0.100397	-0.102242	-0.101414	-0.0983095	-0.0943911	-0.0903368	-0.0895354	-0.085897	-0.0847565	-0.087386	-0.0837278	-0.0868001	-0.0831513	-0.0916223	-0.0903555	-0.0858311	-0.0887625	-0.087666	-0.0837139	-0.082143	-0.078778	-0.0798261	-0.0796418	-0.0703553	-0.0708332
	-0.0215208	-0.0191014	-0.0156834	-0.0197752	-0.0152271	-0.020291	-0.0157197	-0.0212886	-0.0179304	-0.0142184	-0.0116579	-0.017613	-0.0143017	-0.0152962	-0.0252409	-0.0368565	-0.0427437	-0.0494786	-0.0490624	-0.0518935	-0.0525427	-0.0515185	-0.0532316	-0.0642475	-0.062595	-0.06084	-0.0639293	-0.0617377	-0.0611279	-0.0627212	-0.0649463	-0.0641057	-0.0650197	-0.0654495	-0.057321	-0.0576833	-0.0585089	-0.0631805	-0.0586876	-0.0588768	-0.0616153	-0.0541562	-0.0580088	-0.0601213	-0.0623653	-0.0583279	-0.0545496	-0.0492972	-0.0518151
	-0.0581229	-0.053788	-0.0496113	-0.0518283	-0.0458768	-0.039022	-0.0376096	-0.0307181	-0.0279117	-0.0262743	-0.0231621	-0.0245728	-0.024561	-0.0227991	-0.0210192	-0.0192037	-0.0147196	-0.0114826	-0.00699062	-0.00750777	-0.00214009	0.00131618	0.00448557	0.00632915	0.0120675	0.0131395	0.0130825	0.0160424	0.0123851	0.0156504	0.0177572	0.0166168	0.0208016	0.020159	0.020951	0.0227797	0.0231609	0.0230712	0.0246023	0.0229044	0.0216684	0.021699	0.0222996	0.0224972	0.0235637	0.0225323	0.0233175	0.0237768	0.023038
	-0.0334894	-0.0360115	-0.0358083	-0.0372684	-0.0369344	-0.0365372	-0.0390948	-0.0383212	-0.0381813	-0.0422159	-0.0414545	-0.0441481	-0.043426	-0.0462429	-0.0448236	-0.0450576	-0.0466794	-0.0443997	-0.0447265	-0.0450536	-0.0469511	-0.0469555	-0.0462241	-0.0454649	-0.0477246	-0.0486224	-0.0485919	-0.0451022	-0.0434502	-0.0426544	-0.0479012	-0.0497047	-0.0529232	-0.0580542	-0.0609925	-0.0607058	-0.0640624	-0.0659478	-0.0653199	-0.0672426	-0.0721995	-0.0746212	-0.0749912	-0.0785245	-0.0775449	-0.0762716	-0.0763706	-0.0750566	-0.0754299
	0.123932	0.123793	0.1252	0.128232	0.132742	0.129368	0.130703	0.131452	0.128124	0.126447	0.133607	0.135824	0.132704	0.128062	0.125395	0.120486	0.120286	0.122122	0.120689	0.12091	0.122081	0.123107	0.119652	0.114254	0.108222	0.1012	0.0947214	0.0897258	0.0805473	0.0804788	0.0735254	0.0670926	0.0593604	0.0549223	0.0512239	0.0491317	0.0502321	0.0464235	0.0479276	0.0430575	0.0347538	0.0296736	0.0242999	0.0160479	0.0125792	0.0106649	0.00553883	0.000548552	0.00206998
	-0.00490417	-0.00377261	-0.00217893	-0.00107687	2.85326e-06	-0.0026291	-0.00115604	-0.00330232	-0.00186993	-9.22849e-05	0.000288762	0.000906074	0.000488802	-0.00034179	0.000811518	-0.00185097	-0.00149894	-0.00185966	-0.00332775	-0.00494966	-0.00720479	-0.00620435	-0.00547618	-0.00741457	-0.0103524	-0.00870777	-0.00916715	-0.00507763	-0.00263235	-0.005213	-0.00583343	-0.00976814	-0.013465	-0.0113061	-0.00984642	-0.00980431	-0.0143527	-0.0139919	-0.0153069	-0.0162738	-0.0210401	-0.0194688	-0.0175479	-0.0218526	-0.0194063	-0.018137	-0.0202931	-0.0197689	-0.0199206
	-0.125421	-0.12731	-0.129769	-0.12555	-0.122511	-0.12088	-0.125921	-0.133769	-0.138045	-0.143278	-0.139297	-0.139189	-0.136686	-0.139509	-0.142101	-0.145192	-0.145038	-0.150217	-0.154054	-0.152005	-0.149159	-0.154436	-0.156742	-0.156639	-0.156756	-0.169286	-0.169755	-0.170185	-0.169782	-0.17279	-0.171369	-0.178966	-0.183492	-0.183015	-0.181386	-0.181317	-0.18211	-0.178592	-0.176099	-0.167973	-0.163458	-0.162664	-0.162734	-0.16315	-0.164471	-0.159845	-0.161156	-0.172578	-0.171281
	0.0580647	0.0562458	0.0568829	0.0555637	0.0559119	0.0586733	0.0510973	0.0551849	0.0538095	0.053475	0.0491142	0.0495609	0.0512686	0.053015	0.0519351	0.0514185	0.0482178	0.0491212	0.0443748	0.0485256	0.0477275	0.051615	0.0530799	0.0539207	0.0561391	0.0615908	0.0617824	0.056428	0.0563431	0.0593249	0.0579851	0.0585288	0.0558866	0.0538249	0.049324	0.0530592	0.0582293	0.0534462	0.0529835	0.0504604	0.0501058	0.0424329	0.0367342	0.040131	0.0401093	0.0439375	0.0394761	0.038126	0.0341991
	0.094498	0.0957072	0.0933992	0.0933206	0.0941452	0.0939254	0.09442	0.0950865	0.0912398	0.0921238	0.0895042	0.0901572	0.0916699	0.0937814	0.094792	0.0935337	0.0956332	0.0964149	0.0949813	0.0952826	0.0965229	0.0977547	0.101179	0.0966988	0.0975737	0.0966224	0.0974054	0.0954839	0.0918167	0.0915355	0.0922858	0.0900963	0.0896327	0.0910767	0.0896892	0.088714	0.0863335	0.0865959	0.0866726	0.0876093	0.0877674	0.0852755	0.0859629	0.0857499	0.0846867	0.0819292	0.0848174	0.0820652	0.0803149
	0.0111231	-0.000377432	-0.00923788	-0.0182902	-0.0246129	-0.0285501	-0.0436606	-0.0590958	-0.0686126	-0.0816381	-0.117206	-0.126831	-0.137469	-0.153206	-0.161521	-0.168672	-0.179811	-0.190686	-0.200157	-0.207838	-0.212019	-0.22106	-0.232784	-0.246076	-0.257678	-0.264956	-0.2768	-0.290133	-0.300613	-0.310799	-0.319098	-0.322777	-0.334921	-0.342886	-0.350711	-0.363039	-0.374353	-0.3751	-0.383648	-0.38548	-0.386182	-0.388313	-0.390837	-0.400052	-0.401165	-0.401953	-0.40072	-0.407648	-0.422137
	-0.0988598	-0.0995376	-0.102491	-0.106095	-0.106672	-0.109656	-0.113961	-0.115709	-0.12165	-0.124143	-0.126072	-0.131621	-0.133285	-0.136142	-0.140445	-0.143662	-0.1457	-0.143502	-0.145478	-0.145554	-0.152708	-0.156267	-0.159731	-0.163323	-0.167023	-0.169482	-0.178919	-0.181697	-0.188062	-0.1941	-0.199536	-0.200232	-0.196148	-0.200268	-0.204376	-0.215157	-0.217369	-0.224975	-0.224482	-0.236897	-0.235696	-0.237399	-0.23791	-0.242483	-0.240069	-0.254527	-0.254531	-0.255985	-0.256375
	-0.137853	-0.139937	-0.140403	-0.140577	-0.142354	-0.145229	-0.145126	-0.148749	-0.151153	-0.154181	-0.155331	-0.157438	-0.157576	-0.158947	-0.157529	-0.159631	-0.153721	-0.157874	-0.159263	-0.158591	-0.159177	-0.159762	-0.157407	-0.152998	-0.154459	-0.151059	-0.145471	-0.143698	-0.14083	-0.136162	-0.135863	-0.131399	-0.125001	-0.122509	-0.118701	-0.115466	-0.113194	-0.105746	-0.10081	-0.100469	-0.0945751	-0.0893631	-0.0866591	-0.0818075	-0.0764552	-0.0740868	-0.0683997	-0.0675207	-0.0648266
	0.0328131	0.0365114	0.0409027	0.0346943	0.0339895	0.035113	0.033624	0.0340809	0.0358076	0.0350503	0.0381479	0.0363519	0.0372388	0.0320486	0.029599	0.0290871	0.0254801	0.0241578	0.0249516	0.0188442	0.0160073	0.0215739	0.0208548	0.0272889	0.0302428	0.0381351	0.0408506	0.0388576	0.0422269	0.0462994	0.046538	0.0453468	0.0481713	0.05367	0.055813	0.0576328	0.060015	0.0619451	0.0601798	0.0612426	0.0644334	0.0697854	0.0783546	0.0827238	0.0834918	0.0841591	0.0841283	0.0833342	0.0786573
	0.0229693	0.026197	0.0243668	0.0309332	0.0305553	0.0300135	0.0367448	0.0386886	0.0365522	0.0420308	0.0442581	0.0526297	0.0537108	0.0498895	0.0467446	0.0481583	0.0519992	0.0603758	0.0614714	0.0603793	0.0672172	0.0652359	0.066024	0.0681368	0.0655026	0.0667328	0.0679866	0.0674951	0.0674891	0.0718462	0.0714639	0.0653833	0.0701358	0.0704806	0.0673985	0.0653069	0.0668876	0.0607769	0.0647804	0.0646799	0.0659936	0.0656814	0.0717872	0.0760913	0.0839772	0.0881563	0.0878576	0.0934823	0.0956815
	0.0362245	0.0401213	0.0487661	0.0551282	0.0671918	0.0807381	0.0870173	0.0956699	0.103407	0.115394	0.13376	0.136494	0.139772	0.145353	0.150152	0.152311	0.164042	0.173203	0.176402	0.178379	0.176071	0.177655	0.172469	0.17502	0.181382	0.192877	0.197884	0.198931	0.201556	0.19927	0.198622	0.209099	0.211815	0.210962	0.223173	0.223799	0.220563	0.220854	0.223149	0.221498	0.213513	0.214262	0.210952	0.202819	0.198648	0.191314	0.189665	0.185737	0.182301
	0.132924	0.129161	0.127304	0.126785	0.129078	0.127145	0.123873	0.124743	0.126857	0.122571	0.121504	0.119045	0.120444	0.125931	0.124919	0.126491	0.128173	0.127757	0.127201	0.123009	0.121096	0.121631	0.12094	0.122947	0.124292	0.122134	0.123069	0.120427	0.113483	0.105021	0.105676	0.106634	0.105433	0.101914	0.097259	0.0978828	0.0974248	0.0964615	0.0974364	0.0997581	0.0976199	0.0935134	0.0895368	0.09582	0.0928236	0.0909118	0.0920048	0.0872529	0.0850875
	-0.127293	-0.135311	-0.137682	-0.144798	-0.146066	-0.148586	-0.14868	-0.14435	-0.14888	-0.153815	-0.158179	-0.158026	-0.162018	-0.162875	-0.168011	-0.169926	-0.167369	-0.171327	-0.171184	-0.17093	-0.172186	-0.170785	-0.163315	-0.165078	-0.162597	-0.159166	-0.155452	-0.154538	-0.149591	-0.147654	-0.147871	-0.143313	-0.137092	-0.135246	-0.129492	-0.119467	-0.115238	-0.114539	-0.11098	-0.108976	-0.103731	-0.0945538	-0.0944445	-0.083429	-0.0845381	-0.0788771	-0.0756858	-0.076452	-0.067135
	0.0691064	0.0677955	0.0717267	0.0720892	0.0754355	0.0872567	0.0891483	0.0954722	0.0994292	0.100334	0.105774	0.108335	0.108029	0.121298	0.132736	0.140674	0.147858	0.148089	0.147707	0.152563	0.158394	0.166036	0.175463	0.177825	0.17795	0.176246	0.17708	0.170374	0.16694	0.162821	0.167869	0.168793	0.176902	0.176827	0.180355	0.183183	0.186667	0.193918	0.198125	0.198857	0.195151	0.196794	0.194713	0.186257	0.187948	0.194697	0.193072	0.200973	0.193588
	0.0279282	0.0192994	0.0230107	0.0139907	0.00746398	0.000145147	-0.00727468	-0.0164871	-0.0203716	-0.0208731	-0.0367194	-0.0405066	-0.0398346	-0.0404413	-0.0464995	-0.0444308	-0.0568515	-0.0501363	-0.045061	-0.0509698	-0.0562707	-0.064733	-0.072068	-0.0758691	-0.0765571	-0.074169	-0.0781106	-0.0730584	-0.0750037	-0.0717074	-0.0782724	-0.0714388	-0.0792632	-0.0806374	-0.0897071	-0.0853649	-0.0866729	-0.0940037	-0.106504	-0.0979676	-0.0987746	-0.0705312	-0.0643085	-0.0631935	-0.0636149	-0.0604567	-0.0614823	-0.0607478	-0.04402
	0.00904099	0.0138541	0.0164027	0.0276097	0.0324219	0.0371139	0.0401463	0.0411161	0.0496062	0.0550184	0.0561811	0.065244	0.069207	0.0735227	0.0729999	0.0760371	0.0741412	0.074806	0.076574	0.0762577	0.0746006	0.0763118	0.0781426	0.0778918	0.0778035	0.0772353	0.0795294	0.077983	0.0771818	0.0789975	0.075867	0.0786412	0.0756721	0.0725732	0.0693424	0.0736131	0.0734587	0.0686919	0.0669464	0.0646443	0.0638357	0.0600425	0.0603645	0.0622007	0.0572881	0.0564481	0.0572806	0.0588775	0.0522378
	0.29682	0.281676	0.274552	0.275977	0.286486	0.288109	0.291723	0.293141	0.294399	0.287696	0.28804	0.288949	0.28931	0.28778	0.279657	0.296317	0.289671	0.289124	0.295693	0.294382	0.298219	0.304257	0.302573	0.300856	0.299112	0.299811	0.305243	0.302823	0.307594	0.305649	0.311925	0.318983	0.317254	0.31468	0.305124	0.294653	0.292473	0.290353	0.290194	0.289329	0.288449	0.287551	0.286631	0.277118	0.291105	0.289211	0.272955	0.270995	0.261257
	-0.0125646	-0.0154079	-0.0182868	-0.0194904	-0.0209791	-0.0174277	-0.0174689	-0.0156742	-0.0175567	-0.0158894	-0.0143036	-0.0124373	-0.0125602	-0.0128372	-0.0109745	-0.0112851	-0.0136879	-0.0142243	-0.0166015	-0.0154544	-0.019609	-0.0181953	-0.018972	-0.0233151	-0.0207441	-0.0199105	-0.0245256	-0.0216965	-0.0225244	-0.0235354	-0.0248536	-0.0260085	-0.0309617	-0.0283459	-0.0295177	-0.0290084	-0.0282787	-0.0293808	-0.032176	-0.033433	-0.0329429	-0.0339818	-0.0315619	-0.0341389	-0.0330973	-0.0318125	-0.0341199	-0.0346189	-0.0332672
b_UNC	0.225055	0.223429	0.223704	0.220376	0.216346	0.210599	0.208159	0.204707	0.204129	0.201106	0.19809	0.197755	0.198935	0.197155	0.187779	0.186239	0.180689	0.175253	0.170023	0.166321	0.167367	0.164085	0.157271	0.154236	0.154016	0.152977	0.14441	0.14201	0.136882	0.131361	0.126293	0.1191	0.113088	0.107659	0.0978673	0.0922289	0.0879955	0.0848443	0.080323	0.0759176	0.0690399	0.0617175	0.0601242	0.0530227	0.0497226	0.0427561	0.0348203	0.0257896	0.0216851
	0.0018572	-0.00340922	-0.00852439	-0.0154537	-0.0172785	-0.0183867	-0.0240575	-0.0283443	-0.0301691	-0.0383147	-0.0366005	-0.040876	-0.0434597	-0.0479478	-0.0429212	-0.0511377	-0.0511977	-0.0473835	-0.0478334	-0.0483401	-0.0475123	-0.0504908	-0.0524799	-0.0581722	-0.0649499	-0.0676312	-0.0686635	-0.0662708	-0.069136	-0.0801659	-0.077385	-0.083316	-0.0839671	-0.0902038	-0.0937828	-0.0991024	-0.0990581	-0.0993983	-0.101349	-0.104053	-0.10279	-0.107296	-0.108366	-0.106742	-0.108487	-0.115251	-0.113081	-0.112999	-0.112987
	-0.052092	-0.0533418	-0.0545791	-0.0571016	-0.0583954	-0.0596738	-0.0609342	-0.059543	-0.0605805	-0.0615839	-0.0625506	-0.0634781	-0.0643638	-0.0662281	-0.0670931	-0.0679127	-0.0709303	-0.071505	-0.0720361	-0.0725215	-0.0704412	-0.0706579	-0.0708153	-0.0693353	-0.0694734	-0.0695425	-0.0684505	-0.0684509	-0.0683763	-0.0682264	-0.0680012	-0.0677009	-0.0673258	-0.0671574	-0.0666539	-0.0660789	-0.0654337	-0.0647197	-0.0639384	-0.0630917	-0.0621815	-0.0612099	-0.0601793	-0.059092	-0.0571401	-0.056001	-0.0525301	-0.0506061	-0.0492316
	-0.0675749	-0.0635502	-0.0619563	-0.0614074	-0.0609301	-0.0591304	-0.0587125	-0.057301	-0.0554627	-0.0541605	-0.0538878	-0.0548207	-0.0544116	-0.0547887	-0.0542819	-0.052194	-0.0503796	-0.0499246	-0.0494424	-0.0497311	-0.0492507	-0.0487476	-0.0473792	-0.0467375	-0.0462226	-0.0443913	-0.0437424	-0.0430674	-0.0415966	-0.0433437	-0.042592	-0.0437339	-0.042822	-0.041901	-0.0402008	-0.0393901	-0.0386323	-0.0362141	-0.0353269	-0.0334346	-0.0325893	-0.0317301	-0.0316676	-0.0294885	-0.0286634	-0.0272424	-0.0278768	-0.0257576	-0.0258576
	-0.307014	-0.305346	-0.311411	-0.31274	-0.314837	-0.315426	-0.324594	-0.329228	-0.332638	-0.338099	-0.341411	-0.348936	-0.357527	-0.362589	-0.369155	-0.376033	-0.383731	-0.384278	-0.3883	-0.390905	-0.400264	-0.411216	-0.419988	-0.426918	-0.438084	-0.446842	-0.45474	-0.47208	-0.480811	-0.491806	-0.504202	-0.512583	-0.516897	-0.523365	-0.531357	-0.537281	-0.546658	-0.551462	-0.559473	-0.566187	-0.575881	-0.583513	-0.595589	-0.600162	-0.60703	-0.609292	-0.614028	-0.620902	-0.628816
	0.0246357	0.022501	0.0176624	0.0155166	0.0134491	0.0141372	0.00723323	0.00553909	0.00390753	-0.0025886	-0.00377633	-0.00492494	-0.0155684	-0.0160147	-0.0164598	-0.0218294	-0.026371	-0.0290282	-0.0290985	-0.0292106	-0.0293641	-0.0295585	-0.0297928	-0.0300662	-0.0278815	-0.0283944	-0.0289342	-0.0248572	-0.0278026	-0.028264	-0.0287393	-0.0292267	-0.032119	-0.0327881	-0.0361448	-0.0370229	-0.0379203	-0.038835	-0.0425025	-0.0390478	-0.0398854	-0.038689	-0.0383741	-0.0394265	-0.0377848	-0.0389817	-0.0401502	-0.0357918	-0.0421253
	-0.019923	-0.0208603	-0.0223142	-0.0226636	-0.023522	-0.025312	-0.0257308	-0.0247258	-0.0269686	-0.0286821	-0.0281451	-0.0281488	-0.028824	-0.0307744	-0.0320309	-0.032503	-0.0329257	-0.0332113	-0.0327833	-0.0329174	-0.0330041	-0.0343706	-0.0335965	-0.0325384	-0.032478	-0.0323765	-0.0322357	-0.0333019	-0.0330061	-0.032217	-0.0323864	-0.0320712	-0.0332914	-0.0329061	-0.032995	-0.0342723	-0.0337871	-0.0318822	-0.0326317	-0.0300319	-0.0282338	-0.027426	-0.0266122	-0.0271148	-0.0273703	-0.0250735	-0.0247238	-0.0238382	-0.0229554
	-0.00679753	-0.00959059	-0.0103522	-0.013533	-0.0145786	-0.0161261	-0.0169394	-0.0173054	-0.0177205	-0.0187294	-0.0197007	-0.0209644	-0.0222345	-0.0258284	-0.0265442	-0.0277367	-0.0282671	-0.0291955	-0.0301917	-0.0301031	-0.0289165	-0.0295725	-0.0294358	-0.0310838	-0.0325218	-0.0313043	-0.0290743	-0.0291099	-0.0290934	-0.0286324	-0.0276418	-0.028528	-0.0303309	-0.0301582	-0.0306422	-0.030441	-0.0302057	-0.0299377	-0.0296383	-0.0293088	-0.0289505	-0.031576	-0.0301783	-0.0272893	-0.0266179	-0.0268413	-0.0274011	-0.0273705	-0.0266873
	-0.316676	-0.319083	-0.318016	-0.318948	-0.319616	-0.318267	-0.317395	-0.318266	-0.317726	-0.315168	-0.319686	-0.316028	-0.319988	-0.323686	-0.321419	-0.320244	-0.320903	-0.323652	-0.323505	-0.321137	-0.318247	-0.316873	-0.31576	-0.312091	-0.309355	-0.30629	-0.30063	-0.299178	-0.299047	-0.301133	-0.294389	-0.300146	-0.28965	-0.287152	-0.281427	-0.272739	-0.268223	-0.258938	-0.256679	-0.252865	-0.24649	-0.241918	-0.230422	-0.22462	-0.221407	-0.213063	-0.20958	-0.201531	-0.201665
	-0.0185757	-0.0213637	-0.0205088	-0.0251354	-0.0206246	-0.0299978	-0.0251065	-0.0264115	-0.0312155	-0.0317468	-0.0309715	-0.0342327	-0.036251	-0.0390023	-0.036173	-0.0384311	-0.0394857	-0.0421455	-0.0425062	-0.0405745	-0.0385252	-0.0400491	-0.0356671	-0.0332166	-0.034439	-0.0348801	-0.0391582	-0.0355654	-0.032204	-0.0242527	-0.0236676	-0.0133533	-0.00956003	-0.00580252	0.00235859	0.00512771	0.00890736	0.012634	0.0183414	0.0233077	0.0321895	0.0290955	0.0352481	0.0380862	0.03709	0.0395257	0.0387805	0.0375405	0.0430027
	-0.0449556	-0.0499537	-0.058506	-0.0595933	-0.0691154	-0.071472	-0.067721	-0.0693361	-0.0705055	-0.0754255	-0.074886	-0.0772626	-0.0809736	-0.0784454	-0.0798441	-0.0728262	-0.0724675	-0.0759299	-0.0756197	-0.0766521	-0.0755862	-0.0766912	-0.0719351	-0.0717848	-0.0702153	-0.0649543	-0.06747	-0.0661314	-0.0667907	-0.0636915	-0.0556915	-0.0517776	-0.0479886	-0.0420397	-0.0363272	-0.0326003	-0.0267861	-0.0273455	-0.0268541	-0.0182198	-0.0139263	-0.011336	-0.00368342	-0.00558679	-0.00469957	0.00353728	0.00850013	0.0151645	0.0179862
	-0.231739	-0.245611	-0.251208	-0.259611	-0.262957	-0.270958	-0.274525	-0.277237	-0.281591	-0.286251	-0.293631	-0.300144	-0.302406	-0.303713	-0.307281	-0.313958	-0.318482	-0.321624	-0.321839	-0.324802	-0.327612	-0.329814	-0.332148	-0.336929	-0.340036	-0.33983	-0.337778	-0.340589	-0.342543	-0.344829	-0.348463	-0.347309	-0.343704	-0.345664	-0.350344	-0.349935	-0.349311	-0.344431	-0.34824	-0.348568	-0.349697	-0.348461	-0.351378	-0.350791	-0.356525	-0.354229	-0.348253	-0.343132	-0.341627
	-0.0995622	-0.0919592	-0.0897403	-0.0925926	-0.0906329	-0.0971832	-0.0925865	-0.0926033	-0.0864723	-0.0798303	-0.0712939	-0.0721037	-0.0678656	-0.0641683	-0.0634843	-0.0615223	-0.0571192	-0.0522719	-0.0498245	-0.0425102	-0.0359128	-0.0273527	-0.0291167	-0.0198748	-0.0212596	-0.0144258	-0.0111049	-0.0100546	-0.00743986	0.011214	0.0163306	0.0264777	0.0394079	0.0448618	0.0475264	0.0507098	0.0531006	0.053182	0.0553143	0.0653287	0.0646125	0.0720251	0.0758468	0.0791158	0.0821908	0.0863844	0.0905698	0.0944952	0.0928898
	0.186719	0.183	0.183523	0.184658	0.179868	0.176826	0.174803	0.174055	0.173019	0.17347	0.171909	0.17363	0.168537	0.16908	0.168969	0.168617	0.164575	0.159167	0.157053	0.156576	0.157827	0.157294	0.153061	0.1553	0.152241	0.157087	0.158304	0.155281	0.153766	0.154236	0.153612	0.152757	0.152144	0.151737	0.146382	0.147736	0.149838	0.147654	0.148449	0.148562	0.154665	0.149379	0.149382	0.149661	0.146779	0.146222	0.140787	0.140992	0.141785
	0.00417297	0.000963011	0.00250292	0.00238472	-0.000441757	0.000218174	-0.000466926	0.00141587	0.00184872	-7.75358e-05	-0.0020264	-0.00238417	-0.00296431	-0.000964933	-0.00273614	0.000666138	-0.00144172	-0.00083805	-0.001102	-0.000542053	-0.000395975	0.000553395	0.000221977	0.00124525	0.001534	0.00164477	0.00296155	0.00348025	0.00495614	0.00654988	0.00632915	0.00823648	0.00816634	0.00982508	0.00930443	0.00856412	0.00943512	0.010368	0.0113605	0.0156673	0.0178455	0.0177202	0.0189403	0.0203314	0.021911	0.0215687	0.0228771	0.024126	0.0228207
	-0.090735	-0.0889082	-0.0870553	-0.0851791	-0.0820089	-0.080178	-0.0785279	-0.0766738	-0.0732667	-0.0728693	-0.0711727	-0.069703	-0.0705906	-0.0660114	-0.0610835	-0.065073	-0.0640186	-0.0644307	-0.0609328	-0.0617541	-0.0637387	-0.0631624	-0.0624524	-0.0632392	-0.0604473	-0.060035	-0.0598133	-0.0594167	-0.0622413	-0.0622475	-0.0623182	-0.0591851	-0.0560526	-0.0524982	-0.0527138	-0.0535156	-0.0554894	-0.0578804	-0.058545	-0.0592539	-0.0573885	-0.0580035	-0.0593596	-0.060263	-0.0623368	-0.0633753	-0.0664849	-0.0655025	-0.0683727
	0.196656	0.19744	0.195197	0.20106	0.20621	0.206635	0.203693	0.214437	0.216628	0.21507	0.216926	0.207845	0.197736	0.19856	0.200955	0.199953	0.19843	0.199178	0.193016	0.199757	0.205295	0.204401	0.20337	0.201409	0.197889	0.198468	0.192283	0.18976	0.186061	0.189383	0.181452	0.179048	0.179993	0.177387	0.17578	0.176234	0.175702	0.1752	0.17302	0.16836	0.170535	0.166573	0.166991	0.168234	0.162913	0.160468	0.155311	0.159697	0.155757
	-0.0191427	-0.0285882	-0.0317444	-0.0404291	-0.0406191	-0.045469	-0.0526606	-0.0557435	-0.0590942	-0.0593237	-0.0606439	-0.0620076	-0.0668895	-0.069496	-0.0692906	-0.0734195	-0.0742551	-0.0782027	-0.0800752	-0.0817855	-0.0833316	-0.0847121	-0.0841314	-0.0850561	-0.0881662	-0.0887694	-0.0919135	-0.0897809	-0.0936097	-0.0948692	-0.0971201	-0.0977111	-0.096705	-0.0973979	-0.0960569	-0.0970185	-0.0954973	-0.0938971	-0.0922228	-0.0905765	-0.0905913	-0.0867245	-0.0861612	-0.0801385	-0.0808359	-0.0783026	-0.0768425	-0.0726395	-0.074362
	0.0302288	0.0286299	0.0299459	0.0311235	0.0320505	0.0329225	0.0337367	0.0361154	0.0366979	0.0395235	0.0401394	0.0406973	0.041195	0.0416304	0.0457471	0.0463084	0.0458633	0.0430824	0.0453264	0.045224	0.0450568	0.0423128	0.0415168	0.0469646	0.045766	0.0424154	0.0382861	0.0332422	0.0305574	0.0333487	0.0342832	0.0344449	0.0328884	0.0289811	0.0252303	0.0231817	0.0249204	0.0226236	0.015159	0.0127357	0.0102246	0.0107957	0.0080447	0.00329045	0.00466663	0.00257735	0.00366887	0.00174267	-0.000192687
	0.109948	0.117418	0.124619	0.123911	0.132671	0.136815	0.137088	0.142885	0.143625	0.150003	0.153285	0.160887	0.163885	0.163517	0.164236	0.173309	0.171721	0.175989	0.178379	0.182289	0.183519	0.184582	0.188862	0.186176	0.186954	0.187384	0.184015	0.186614	0.188582	0.188212	0.1825	0.185511	0.184352	0.183035	0.181565	0.179944	0.175054	0.176164	0.167992	0.163616	0.16213	0.166802	0.160218	0.157317	0.151808	0.148841	0.147914	0.148441	0.147456
	0.000381469	0.000105352	-0.0105509	-0.018631	-0.0240639	-0.0257642	-0.0355041	-0.051496	-0.0665687	-0.0736684	-0.0806915	-0.0866003	-0.0813364	-0.0889651	-0.0960945	-0.0992923	-0.104217	-0.108612	-0.130852	-0.139583	-0.137783	-0.148223	-0.156183	-0.169846	-0.178341	-0.189374	-0.197824	-0.211924	-0.218491	-0.224061	-0.228965	-0.239939	-0.253063	-0.266896	-0.281504	-0.288641	-0.29357	-0.299788	-0.308928	-0.31668	-0.327341	-0.331294	-0.333099	-0.352314	-0.349968	-0.348389	-0.349677	-0.354476	-0.36186
	-0.0143947	-0.014222	-0.014059	-0.013906	-0.0151686	-0.0129956	-0.012915	-0.0119317	-0.0119291	-0.0119323	-0.0119413	-0.0117316	-0.0117668	-0.0118066	-0.0101871	-0.0101219	-0.0100549	-0.00998566	-0.00991364	-0.00983833	-0.00983838	-0.00976017	-0.00967718	-0.00994562	-0.00987565	-0.00980031	-0.00971903	-0.00963125	-0.0104071	-0.0103642	-0.0103162	-0.0102627	-0.0102033	-0.0101378	-0.0102618	-0.0101964	-0.0101247	-0.0100465	-0.00996182	-0.00987051	-0.00977259	-0.00966812	-0.00955719	-0.00943995	-0.0093166	-0.00918738	-0.00682989	-0.00683665	-0.00683097
	0.0247421	0.0278988	0.0289277	0.0328319	0.033938	0.0352075	0.0376882	0.0359089	0.0353871	0.036854	0.0381619	0.0376902	0.0385018	0.0391188	0.0403053	0.0394613	0.0403347	0.042409	0.044739	0.0444277	0.0423925	0.0406595	0.0384502	0.0363887	0.033289	0.0308416	0.0292217	0.0284681	0.0256984	0.0222945	0.019757	0.0195384	0.01581	0.012265	0.00865982	0.00538505	0.00213656	0.000163009	-0.0052835	-0.0118956	-0.0155777	-0.0181652	-0.0202229	-0.0245894	-0.0278959	-0.0323363	-0.0376107	-0.04132	-0.0408191
	-0.0993475	-0.093983	-0.0940625	-0.0934911	-0.0897023	-0.0853089	-0.0856526	-0.0829435	-0.0813408	-0.0787823	-0.0712341	-0.0732981	-0.065805	-0.06357	-0.0574291	-0.0516686	-0.0428344	-0.0365346	-0.0345564	-0.0259436	-0.0194991	-0.0180147	-0.0168621	-0.0199048	-0.0170419	-0.0133391	-0.00968331	-0.00376091	-0.00254879	0.00404404	0.0151523	0.0176484	0.0241194	0.0282988	0.0321389	0.0380637	0.0422598	0.0451035	0.0437691	0.0426578	0.0488477	0.0519738	0.0538609	0.062019	0.0634038	0.0707671	0.0742027	0.0762383	0.0853333
	-0.0561656	-0.0554084	-0.0602541	-0.0698414	-0.0760401	-0.0804106	-0.0822892	-0.0858403	-0.0831737	-0.0846831	-0.0874848	-0.0886557	-0.0880624	-0.0877983	-0.088842	-0.0868032	-0.0874003	-0.0878602	-0.0889124	-0.0897709	-0.0892413	-0.0892114	-0.0889586	-0.0901679	-0.0938334	-0.0958369	-0.0935032	-0.0918887	-0.0920227	-0.0898893	-0.0894792	-0.0875002	-0.0848192	-0.0846267	-0.0780687	-0.0754065	-0.073091	-0.0689984	-0.0663434	-0.0641389	-0.0610488	-0.0594367	-0.0567134	-0.053949	-0.0539693	-0.0504712	-0.0476698	-0.0435506	-0.0407852
	0.00899649	0.00392522	0.00276598	0.00199469	-0.00014532	-0.00281109	-0.0056023	-0.00741821	-0.010567	-0.0160253	-0.0192106	-0.0220907	-0.0266136	-0.0252915	-0.030402	-0.0333742	-0.0343988	-0.0329568	-0.0378489	-0.0344682	-0.0384131	-0.0419391	-0.0462331	-0.0478581	-0.0546508	-0.0601049	-0.0663114	-0.0681962	-0.0746402	-0.0771087	-0.0808885	-0.0806355	-0.0823022	-0.0849894	-0.0844619	-0.0864398	-0.0902539	-0.0917065	-0.0955717	-0.0958203	-0.0953373	-0.0953902	-0.0953727	-0.0941015	-0.0998694	-0.106546	-0.110365	-0.115199	-0.111653
	-0.122044	-0.120855	-0.119744	-0.12061	-0.118077	-0.116912	-0.112786	-0.111725	-0.110611	-0.117226	-0.111222	-0.110051	-0.108849	-0.106295	-0.0996338	-0.0979109	-0.0970898	-0.0977719	-0.102882	-0.0981589	-0.105088	-0.103893	-0.10271	-0.101542	-0.100391	-0.0992604	-0.0935998	-0.0922041	-0.0889398	-0.0831404	-0.0817026	-0.081152	-0.080594	-0.0814278	-0.0765817	-0.072667	-0.0787792	-0.0782028	-0.0776286	-0.0770574	-0.07649	-0.0746832	-0.0800276	-0.0792985	-0.0787208	-0.0717326	-0.0710087	-0.0702825	-0.068772
	-0.111076	-0.109575	-0.10708	-0.110682	-0.11496	-0.1161	-0.118278	-0.118626	-0.120019	-0.122892	-0.122913	-0.123943	-0.123261	-0.122747	-0.114069	-0.112694	-0.108243	-0.111914	-0.109568	-0.107182	-0.103229	-0.0996611	-0.0980009	-0.0940529	-0.0947424	-0.085763	-0.0838758	-0.0791465	-0.0789368	-0.0751005	-0.0735627	-0.0661491	-0.064505	-0.0622843	-0.0573998	-0.0525815	-0.0505343	-0.0466712	-0.0419531	-0.0402936	-0.0393725	-0.0312031	-0.0349595	-0.0263942	-0.0230527	-0.0159675	-0.010824	0.000932827	0.0108284
	-0.0275876	-0.0303467	-0.0305357	-0.0288029	-0.0299019	-0.0325825	-0.0336609	-0.0353944	-0.0365937	-0.0378483	-0.0388646	-0.0402201	-0.0419722	-0.0416425	-0.0429108	-0.0441823	-0.0469164	-0.0493986	-0.0506458	-0.0518839	-0.054025	-0.0548776	-0.0572082	-0.0570713	-0.0574272	-0.0598431	-0.061011	-0.0610198	-0.0641699	-0.0652714	-0.0663999	-0.069511	-0.067901	-0.0682483	-0.0681204	-0.0688128	-0.0697312	-0.071091	-0.0720053	-0.0728366	-0.0727798	-0.070055	-0.0692034	-0.0675302	-0.066987	-0.0684045	-0.0734016	-0.0780332	-0.0784728
	-0.0343134	-0.0328439	-0.0325498	-0.032298	-0.0298516	-0.0307834	-0.0306467	-0.0261791	-0.0291236	-0.0230351	-0.022988	-0.0201894	-0.0157171	-0.0147946	-0.0144342	-0.0172242	-0.0163658	-0.0152125	-0.0125883	-0.0139395	-0.00995269	-0.014184	-0.0163261	-0.015845	-0.0176117	-0.018111	-0.0210516	-0.0206336	-0.0224949	-0.025374	-0.0260232	-0.0325266	-0.0302876	-0.030922	-0.0316052	-0.0325062	-0.0318103	-0.0297838	-0.0321977	-0.0305359	-0.0308932	-0.0342308	-0.0296865	-0.0334472	-0.0354015	-0.0414792	-0.0405816	-0.0389651	-0.0404272
	0.0271392	0.0242938	0.0212472	0.0206022	0.0181512	0.0172737	0.0164291	0.0146944	0.0100905	0.00708202	0.003767	0.00326028	0.00238525	-0.00232737	-0.00162262	0.000496992	-0.00284234	-0.00167346	-0.00155855	-0.0041656	-0.00287634	-0.00136192	0.000311276	-0.00386652	-0.00442134	-0.00259919	-0.00176337	-0.000948689	-0.000193655	-0.00182699	-0.00133411	-0.00635869	-0.00558663	-0.0048319	-0.00224149	-0.00184528	-0.00420952	-0.00431993	-0.00472951	-0.00135268	-0.00465469	-0.00416798	-0.00489873	-0.00756149	-0.00870556	-0.00821746	-0.013785	-0.0163029	-0.0170896
	0.0925768	0.0929794	0.0955462	0.0966106	0.0966509	0.095868	0.0984641	0.0964699	0.0980025	0.0961775	0.0938401	0.0954948	0.0962321	0.0979359	0.0977716	0.0989372	0.0967092	0.0931388	0.0900618	0.0934915	0.0917652	0.0911225	0.0894893	0.0943929	0.092405	0.0950956	0.0919192	0.0863878	0.0855571	0.0829557	0.0823633	0.0757354	0.074014	0.0747863	0.0729297	0.0726684	0.0741752	0.0725719	0.0764519	0.0880005	0.0877379	0.0839483	0.0813508	0.0812443	0.083679	0.083529	0.0825689	0.0812638	0.0821403
	0.0744113	0.0712901	0.0700973	0.0711337	0.0659155	0.0657131	0.0644562	0.0630345	0.0614736	0.0598925	0.0571913	0.0555308	0.0535671	0.0527305	0.0556237	0.0543797	0.0530941	0.0506634	0.0480673	0.042181	0.0395561	0.0388611	0.0383419	0.0364922	0.0337973	0.0297584	0.0260205	0.0222481	0.0218897	0.0197268	0.0145325	0.0104663	0.0125056	0.00956799	0.00549832	0.00265456	-0.000176974	-0.00512782	-0.0122042	-0.0148724	-0.0195382	-0.0244664	-0.0254916	-0.0268901	-0.0284979	-0.0323743	-0.0360079	-0.0377645	-0.0404663
	-0.24299	-0.243491	-0.237362	-0.235802	-0.235612	-0.240779	-0.236974	-0.231916	-0.225599	-0.216461	-0.215599	-0.207619	-0.208624	-0.199145	-0.201974	-0.201331	-0.194903	-0.194806	-0.194377	-0.190663	-0.184247	-0.183471	-0.179022	-0.171304	-0.168665	-0.163971	-0.162497	-0.156396	-0.156171	-0.156947	-0.153661	-0.150473	-0.148114	-0.140697	-0.139004	-0.135702	-0.130217	-0.125046	-0.118827	-0.115546	-0.112454	-0.112918	-0.105682	-0.102171	-0.106284	-0.107551	-0.105136	-0.0998952	-0.0966888
	0.130871	0.129651	0.127987	0.127558	0.123228	0.112726	0.106877	0.103726	0.103063	0.100674	0.095514	0.102364	0.108107	0.106513	0.104731	0.108649	0.107379	0.104167	0.102292	0.0922678	0.0964002	0.0936724	0.093148	0.0916424	0.0860438	0.0861394	0.0883211	0.0867321	0.0857747	0.0891851	0.0872829	0.0869784	0.0844693	0.0851385	0.0805164	0.0818314	0.0819997	0.0810943	0.0814181	0.0725297	0.0705325	0.071138	0.0688775	0.0715261	0.0739955	0.0748325	0.0698556	0.0684828	0.0685974
	0.0264609	0.030102	0.0341977	0.0403294	0.045458	0.0506441	0.0578902	0.0564862	0.0594619	0.0605406	0.0574811	0.0590105	0.0654298	0.0656032	0.0668141	0.0708411	0.0725513	0.0741732	0.0755327	0.0807082	0.0821057	0.0835154	0.0854407	0.0896399	0.0848543	0.0854373	0.0848234	0.084021	0.0853293	0.0872204	0.093937	0.0957305	0.0941131	0.0929155	0.0936426	0.0979297	0.0955466	0.0942418	0.0939732	0.0917619	0.0935245	0.0919778	0.0945188	0.0932355	0.0897392	0.0913944	0.0924614	0.0906201	0.09151
	-0.0252382	-0.0232603	-0.0250063	-0.0254176	-0.0282012	-0.028129	-0.0382669	-0.0400611	-0.0422918	-0.0460272	-0.0484522	-0.0499865	-0.0497976	-0.0534047	-0.0532129	-0.0598165	-0.062735	-0.0630416	-0.064415	-0.0636533	-0.0715842	-0.0741194	-0.0762622	-0.0791401	-0.0853371	-0.0882591	-0.0900821	-0.0965467	-0.0965785	-0.100608	-0.104073	-0.105557	-0.108828	-0.114324	-0.11788	-0.118958	-0.118418	-0.123728	-0.128686	-0.127605	-0.131193	-0.132176	-0.133716	-0.13516	-0.133589	-0.134994	-0.135033	-0.133891	-0.130821
	-0.0710174	-0.0700499	-0.0693165	-0.0652926	-0.0644151	-0.0664986	-0.0616319	-0.0628964	-0.0624367	-0.0599378	-0.0582625	-0.0554271	-0.0511051	-0.0485168	-0.0477591	-0.0439514	-0.0420675	-0.0380131	-0.0284888	-0.0210239	-0.0154225	-0.0120806	-0.00730258	-0.00480914	0.000299543	0.00612781	0.00905236	0.0151935	0.0199469	0.0247866	0.0303802	0.034873	0.0367003	0.0385803	0.041567	0.0490812	0.0521438	0.0567962	0.0593843	0.0654686	0.0690554	0.0711107	0.0756577	0.0818367	0.0869323	0.0934805	0.0967365	0.104957	0.112562
	0.0465046	0.0421998	0.0415481	0.0397128	0.0396821	0.0399595	0.0394146	0.037769	0.0363075	0.0366872	0.0336572	0.0326986	0.0312149	0.0324515	0.0280729	0.0249453	0.0258427	0.0207252	0.0201111	0.021029	0.0204281	0.02273	0.0228102	0.0234197	0.0175373	0.01973	0.0149701	0.0134331	0.0100742	0.00619708	0.00747213	0.00921511	0.011365	0.0100403	0.0126431	0.00851691	0.00947876	0.0113783	0.0135964	0.0183593	0.0174942	0.0166945	0.012367	0.0112571	0.0115792	0.00972878	0.00862953	0.0138591	0.017498
	-0.0514587	-0.0512954	-0.052264	-0.054334	-0.0566864	-0.055268	-0.0539275	-0.0498828	-0.0504351	-0.052378	-0.0501878	-0.0486589	-0.0475404	-0.048858	-0.0466108	-0.0455758	-0.0477981	-0.0468525	-0.0449719	-0.0466783	-0.0458728	-0.0427496	-0.0428094	-0.0423927	-0.0458673	-0.0471328	-0.0476528	-0.0506385	-0.0497833	-0.04964	-0.0533913	-0.0536602	-0.0536434	-0.0570468	-0.0562114	-0.0557769	-0.0524502	-0.0518298	-0.0527823	-0.0505446	-0.0424572	-0.0404004	-0.0377877	-0.0394177	-0.0408726	-0.0377971	-0.0376905	-0.0371639	-0.0368106
	-0.0665914	-0.0627407	-0.0601088	-0.0593574	-0.0551687	-0.0523373	-0.0502426	-0.051083	-0.0504991	-0.0479502	-0.0484817	-0.0461154	-0.047276	-0.0454882	-0.0479248	-0.0419979	-0.0393056	-0.0383253	-0.0346812	-0.035255	-0.0361068	-0.0364407	-0.0353544	-0.0354052	-0.0350852	-0.0344825	-0.0335654	-0.0370947	-0.0363199	-0.0380631	-0.0392179	-0.0394569	-0.0370504	-0.0337621	-0.0365933	-0.036039	-0.0317739	-0.0288447	-0.0299921	-0.0295399	-0.0310328	-0.0316625	-0.0255863	-0.0240931	-0.0234616	-0.0232297	-0.0291387	-0.0290601	-0.0276402
	0.0351454	0.039378	0.0436449	0.0422109	0.0362087	0.0387513	0.0265269	0.0230082	0.0263325	0.0202071	0.0263443	0.0285607	0.0273327	0.0309956	0.0337334	0.035155	0.0356384	0.0378366	0.0380216	0.0470168	0.043075	0.0440053	0.0482713	0.0501853	0.0528658	0.0541913	0.0585796	0.0585052	0.066473	0.0664401	0.067285	0.0699967	0.0677472	0.0728689	0.0726532	0.0732326	0.0830581	0.0862593	0.0880954	0.0964047	0.107479	0.115587	0.123541	0.126386	0.133485	0.142669	0.140917	0.146978	0.149225
	-0.0289265	-0.0310591	-0.0242859	-0.024163	-0.0249137	-0.0239517	-0.0231211	-0.0262868	-0.0277608	-0.0297298	-0.028114	-0.0290305	-0.0284982	-0.0290568	-0.0334284	-0.0369243	-0.0368119	-0.0409436	-0.0433978	-0.0450656	-0.0437485	-0.0449119	-0.0468407	-0.0479573	-0.0472138	-0.048388	-0.0482453	-0.0455528	-0.0419386	-0.0430083	-0.0417278	-0.0442774	-0.0463886	-0.0502933	-0.0454065	-0.040728	-0.0419648	-0.0422089	-0.0451758	-0.0449883	-0.0443196	-0.0422229	-0.0418448	-0.0436425	-0.0442076	-0.0468939	-0.0515624	-0.0526879	-0.0522861
	-0.00318834	-0.00359822	-0.00613486	-0.00455468	-0.00174055	-0.00264341	-0.00185605	-0.00438376	-0.00456058	-0.00356473	-0.00626633	-0.00549638	-0.00919625	-0.014144	-0.015867	-0.0166334	-0.0114119	-0.0145821	-0.0141482	-0.0123825	-0.0153618	-0.0158115	-0.0198807	-0.0269309	-0.0259098	-0.0228925	-0.0194749	-0.024801	-0.0229909	-0.0237125	-0.0213195	-0.0246453	-0.0241965	-0.0185399	-0.0182572	-0.0167676	-0.0208144	-0.0212849	-0.0191082	-0.0178931	-0.0167319	-0.0156556	-0.0145261	-0.0158563	-0.0139271	-0.0103268	-0.010176	-0.00787419	-0.0056881
	-0.0228573	-0.0215495	-0.0207447	-0.0208335	-0.0208002	-0.024	-0.0252191	-0.0165689	-0.0180636	-0.0161018	-0.0137569	-0.00931627	-0.00573497	-0.00547775	-0.00462663	-0.00493461	-0.00508057	-0.00110774	-0.00369949	-0.00241444	-0.000955905	0.00422459	0.00602685	0.00562393	0.00635322	0.0106029	0.0135975	0.0138207	0.0152504	0.0181201	0.0209219	0.0227111	0.0249923	0.0271388	0.0293518	0.0245195	0.0259623	0.0231298	0.0265956	0.0276482	0.0320409	0.0320628	0.0296436	0.0296795	0.0302595	0.0260007	0.0236811	0.0193	0.0206224
	0.107054	0.103998	0.101175	0.102708	0.0987617	0.0961813	0.0903417	0.0893444	0.0875373	0.0896094	0.0884843	0.0866357	0.0826622	0.0812737	0.0755793	0.0745572	0.0723552	0.0689028	0.0619875	0.0585882	0.0561218	0.0534183	0.0458877	0.0425073	0.0413846	0.0382908	0.034799	0.0306497	0.0285502	0.0234081	0.0209192	0.0175502	0.0143717	0.0121918	0.00878072	0.00272994	-0.000814776	-0.00124423	-0.00260711	-0.00534392	-0.0082329	-0.0144623	-0.0161422	-0.0211125	-0.0236907	-0.0239745	-0.0268419	-0.0289537	-0.0291522
	0.068592	0.0704504	0.0724263	0.0710249	0.0702624	0.0699945	0.0696436	0.0687603	0.0701241	0.0700487	0.0716893	0.0720074	0.071438	0.0716025	0.0692532	0.0652249	0.0570999	0.0541773	0.0477093	0.0464672	0.0450737	0.042263	0.0404468	0.0388199	0.0352765	0.0327383	0.0271156	0.0205757	0.0181192	0.0137217	0.00990689	0.00855011	0.00570179	-6.436e-05	0.00254079	-0.000172046	-0.0039199	-0.00678978	-0.0108168	-0.0173944	-0.0235105	-0.0285308	-0.0358721	-0.0417471	-0.045754	-0.0554243	-0.0585817	-0.0611695	-0.0656598
	0.0677912	0.0692391	0.0586199	0.0535314	0.0399776	0.0353093	0.0332726	0.0292794	0.0372289	0.0344208	0.0331578	0.0310568	0.0263332	0.0235071	0.0196282	0.0141366	0.011018	0.00946189	0.00489476	-2.2882e-05	0.00194777	-0.00376189	-0.00912954	-0.00902834	-0.0106967	-0.012874	-0.0183605	-0.020828	-0.0255927	-0.031804	-0.0318333	-0.0331671	-0.0344247	-0.0416509	-0.0483695	-0.0540601	-0.0607621	-0.060263	-0.0629593	-0.0657205	-0.0659283	-0.0685627	-0.0716591	-0.074723	-0.0715403	-0.0703003	-0.0710117	-0.0689638	-0.0710875
	0.178933	0.179091	0.17939	0.178674	0.17867	0.178637	0.176572	0.176741	0.180206	0.184132	0.184365	0.186783	0.191232	0.192024	0.192892	0.193525	0.195806	0.1981	0.200788	0.200592	0.20177	0.205158	0.207142	0.206742	0.208027	0.209169	0.208973	0.205665	0.208507	0.209281	0.210527	0.21023	0.205597	0.204545	0.204115	0.205953	0.202656	0.199341	0.196829	0.197131	0.192401	0.191154	0.18347	0.181627	0.180387	0.178541	0.17529	0.172047	0.166035
	0.01389	0.00990897	0.0114823	0.0122389	0.0122033	0.0122361	0.0107804	0.00797416	0.00596237	0.00626226	0.00594048	0.00897441	0.00832984	0.00386089	0.00346591	0.00311005	0.000454926	-0.00182994	-0.00349397	-0.00267519	-0.00488727	-0.00535541	-0.0045525	-0.00339436	-0.00360185	-0.00576097	-0.00395329	-0.00558123	-0.00470808	-0.00475027	-0.00741927	-0.00993335	-0.0106804	-0.00867275	-0.00648747	-0.00314847	-0.000480471	0.00189996	0.00482199	0.00760206	0.00672576	0.0104013	0.0110539	0.0137223	0.0159867	0.0169518	0.019655	0.0205143	0.019838
	-0.0125449	-0.0157623	-0.0164079	-0.0207789	-0.0221408	-0.0268896	-0.025941	-0.0279452	-0.0289622	-0.0307622	-0.0332428	-0.0362994	-0.0370742	-0.0420134	-0.0401011	-0.0432832	-0.0476111	-0.0495769	-0.0522755	-0.0587279	-0.0610431	-0.0664823	-0.0696439	-0.0732086	-0.0723741	-0.0711036	-0.0740616	-0.0690471	-0.0682298	-0.0702389	-0.0719183	-0.0734931	-0.0746282	-0.0774806	-0.0787494	-0.0822364	-0.0822628	-0.0809571	-0.0803084	-0.0841411	-0.0845703	-0.0785299	-0.0812356	-0.076771	-0.0771045	-0.0802758	-0.0846893	-0.0843908	-0.0872657
	0.138339	0.135147	0.134838	0.131215	0.129433	0.126277	0.125096	0.123522	0.120509	0.121329	0.118684	0.116268	0.111558	0.106027	0.107904	0.100894	0.0946496	0.0907759	0.0889945	0.0866378	0.0799583	0.0755629	0.0712288	0.0671266	0.0604659	0.0533295	0.045265	0.0398319	0.0330911	0.030269	0.0217416	0.0149462	0.00698751	0.00382137	-6.8744e-06	-0.00274628	-0.0059578	-0.0097831	-0.016626	-0.0215633	-0.024833	-0.0263245	-0.027421	-0.0312678	-0.030306	-0.0347953	-0.0385406	-0.038584	-0.0422791
	-0.00714263	-0.00309485	0.00103316	0.00478845	0.00460943	0.0124873	0.017695	0.0215095	0.0210738	0.0238818	0.029605	0.0369077	0.0403446	0.046013	0.0485451	0.0564934	0.0680876	0.0636596	0.0646911	0.0674863	0.0669585	0.067006	0.0725652	0.075583	0.075606	0.0789593	0.0818736	0.0818726	0.084308	0.0881448	0.0874974	0.0855408	0.0902636	0.0950435	0.0938542	0.0987001	0.101819	0.0997236	0.0992947	0.0992865	0.100615	0.101452	0.110305	0.110756	0.113238	0.116035	0.116715	0.1143	0.108418
	-0.00155476	0.00242505	-0.00188818	-0.00508582	-0.00576789	-0.00635262	-0.00900001	-0.0147861	-0.0189461	-0.0234646	-0.0278273	-0.028993	-0.030594	-0.0314631	-0.0322034	-0.0332078	-0.0349464	-0.0392203	-0.0425905	-0.0470585	-0.0493836	-0.0546792	-0.0525683	-0.0538578	-0.0568765	-0.0568887	-0.0583607	-0.0615241	-0.0635109	-0.0661479	-0.0719451	-0.0713912	-0.0689924	-0.0689683	-0.0701465	-0.0711895	-0.0734527	-0.0714939	-0.0678745	-0.066691	-0.0639411	-0.0670976	-0.0635599	-0.0591317	-0.05763	-0.0589079	-0.055301	-0.055201	-0.0549666
	0.0277944	0.0266138	0.024894	0.0216553	0.0203725	0.018007	0.0173766	0.0163092	0.0128231	0.0116872	0.0163946	0.0138525	0.0117193	0.0104415	0.00792834	0.00461992	0.00246924	-0.00181893	-0.00297793	-0.0055944	-0.00967867	-0.00917766	-0.00816389	-0.0104036	-0.0117016	-0.0122825	-0.013508	-0.0144134	-0.0155122	-0.0166423	-0.0180243	-0.0191973	-0.0196947	-0.021514	-0.0212656	-0.0245369	-0.0279887	-0.0297871	-0.0318274	-0.0315431	-0.0317071	-0.0341049	-0.0348913	-0.0368652	-0.0373867	-0.038773	-0.038406	-0.0400242	-0.0401733
	-0.136663	-0.136802	-0.137756	-0.139111	-0.136104	-0.136301	-0.133542	-0.134132	-0.129625	-0.127574	-0.116576	-0.116527	-0.116323	-0.112207	-0.106263	-0.101232	-0.0996158	-0.0959307	-0.0925328	-0.092788	-0.0937424	-0.0856504	-0.084633	-0.0822542	-0.0832916	-0.0815946	-0.0806453	-0.074285	-0.0682643	-0.0677358	-0.0696024	-0.0669104	-0.0630828	-0.0637473	-0.0612358	-0.0628347	-0.0598384	-0.0598728	-0.0552089	-0.0525426	-0.0499045	-0.047534	-0.0472102	-0.0432757	-0.0445841	-0.0462056	-0.0478762	-0.0436221	-0.0352555
	-0.0856865	-0.0834834	-0.0790999	-0.0792227	-0.0790987	-0.076784	-0.0728301	-0.0700712	-0.066716	-0.0681428	-0.0676699	-0.0695526	-0.0672083	-0.064481	-0.0632213	-0.0635231	-0.0634727	-0.0595694	-0.0572441	-0.055236	-0.0508946	-0.049739	-0.0490875	-0.0457862	-0.0444801	-0.0461093	-0.0422959	-0.0375433	-0.0410414	-0.042821	-0.0411893	-0.0412214	-0.0415236	-0.0400879	-0.0397625	-0.039704	-0.038277	-0.0390419	-0.0386839	-0.0376281	-0.0372698	-0.0411918	-0.0427069	-0.0464899	-0.0474081	-0.0490588	-0.0533393	-0.0556141	-0.0582511
	-0.123348	-0.124773	-0.124821	-0.126119	-0.125845	-0.126081	-0.124351	-0.124459	-0.122214	-0.118091	-0.116586	-0.11365	-0.110523	-0.10787	-0.108137	-0.104207	-0.100355	-0.10175	-0.0990122	-0.0981913	-0.0972543	-0.0978635	-0.0984155	-0.0975881	-0.0935708	-0.0920149	-0.0872098	-0.087241	-0.0849648	-0.0806175	-0.0772685	-0.0754221	-0.0725469	-0.0705965	-0.0700626	-0.0679154	-0.0701205	-0.0701378	-0.0691549	-0.0660394	-0.0644955	-0.0640424	-0.0628117	-0.0622567	-0.060334	-0.0588186	-0.0578262	-0.0567348	-0.0536813
	-0.299228	-0.296585	-0.293261	-0.29076	-0.288592	-0.289056	-0.28521	-0.276944	-0.272992	-0.272633	-0.271425	-0.270433	-0.268441	-0.263743	-0.260257	-0.255632	-0.24786	-0.239688	-0.234169	-0.235005	-0.229309	-0.22485	-0.220732	-0.221349	-0.216337	-0.211812	-0.208598	-0.201194	-0.199071	-0.197344	-0.193238	-0.187281	-0.17935	-0.177212	-0.174229	-0.17081	-0.171287	-0.1647	-0.163684	-0.159705	-0.158279	-0.154762	-0.151972	-0.150863	-0.144139	-0.139369	-0.137573	-0.137844	-0.132228
	0.017962	0.0209406	0.0195802	0.0221342	0.0268175	0.0283387	0.0277059	0.0322481	0.0343906	0.0342439	0.0308118	0.0307179	0.0330991	0.0288719	0.0281429	0.0262412	0.0245105	0.0253068	0.0228426	0.0227012	0.0253186	0.0294275	0.0302613	0.0309423	0.0331182	0.0255027	0.0260663	0.0254047	0.0265156	0.0310979	0.0313146	0.0329347	0.0336853	0.0351182	0.0386198	0.0393575	0.0412354	0.0404388	0.0438046	0.0446262	0.0443453	0.0443331	0.0385505	0.0321116	0.0281533	0.0248341	0.025306	0.0261035	0.020775
	-0.215738	-0.209867	-0.209471	-0.209083	-0.200187	-0.194653	-0.188708	-0.178506	-0.17241	-0.173976	-0.176739	-0.172181	-0.169805	-0.166198	-0.159807	-0.155584	-0.156841	-0.158322	-0.14976	-0.145871	-0.141003	-0.141511	-0.135306	-0.135371	-0.128757	-0.125887	-0.124405	-0.121396	-0.12213	-0.122049	-0.115043	-0.111155	-0.107793	-0.104054	-0.108968	-0.108976	-0.109915	-0.107417	-0.103511	-0.101584	-0.0991194	-0.098114	-0.0925675	-0.0913582	-0.0866351	-0.0827633	-0.0761573	-0.0755738	-0.0753033
	0.00591366	0.00613159	0.0131739	0.00802247	0.0073357	0.00858097	0.00989108	0.0115514	0.014229	0.0105722	0.0151476	0.0103514	0.00645722	0.001321	0.00664051	0.00804989	0.0129252	0.00984021	0.0107931	0.0124149	0.0105053	0.0142559	0.0123849	0.0130599	0.0140315	0.0148559	0.0168422	0.0239591	0.0242508	0.0286242	0.030668	0.0313534	0.0293623	0.0327193	0.0430125	0.0463602	0.0519235	0.0571399	0.058234	0.0594971	0.061991	0.0616448	0.0641228	0.0653667	0.06758	0.0686645	0.0758859	0.0783357	0.0840705
	0.0537481	0.0530257	0.0547857	0.0501116	0.0480294	0.0463235	0.0482264	0.0461246	0.0495097	0.0493629	0.0462248	0.0474461	0.0495567	0.0485952	0.0489911	0.0529413	0.0506645	0.0503019	0.0484411	0.0497915	0.0513347	0.0498699	0.0478431	0.0518779	0.0524938	0.0549957	0.0518862	0.0525931	0.0495049	0.0461535	0.0494191	0.0496417	0.0481286	0.0452915	0.0442056	0.0428966	0.0416856	0.0449343	0.04264	0.0408299	0.0375048	0.0338234	0.0299438	0.030037	0.0297814	0.0237972	0.0194157	0.0162233	0.0131316
	0.0982547	0.0942577	0.0851685	0.0861814	0.0912005	0.0906875	0.0862507	0.0918477	0.0915577	0.0965876	0.0904385	0.0856577	0.087417	0.0855067	0.0800601	0.0772118	0.0818534	0.0862025	0.0871972	0.084684	0.0793577	0.0726058	0.0692966	0.06635	0.0661436	0.0704802	0.0658829	0.0669301	0.0600047	0.0567684	0.0520445	0.0451491	0.0386617	0.0322257	0.0278585	0.0193988	0.0200968	0.0156921	0.00913588	0.00698289	0.00297451	-0.00720937	-0.0131558	-0.0148152	-0.0194986	-0.0222155	-0.032186	-0.0404215	-0.0487195
	0.332575	0.327617	0.322848	0.321031	0.321113	0.319703	0.311256	0.306812	0.302002	0.290262	0.278298	0.27731	0.268425	0.266603	0.258501	0.245713	0.240416	0.236057	0.224007	0.214569	0.203991	0.202407	0.190855	0.186895	0.180283	0.178985	0.16913	0.157751	0.146508	0.147662	0.142544	0.119244	0.11491	0.103631	0.0955215	0.0823095	0.0815812	0.0837045	0.0745702	0.0686935	0.060331	0.0720037	0.0733674	0.0720377	0.0651719	0.0574375	0.053165	0.0492551	0.0451144
	0.0543065	0.0541922	0.0548591	0.0562616	0.0577824	0.0597566	0.0616168	0.0625003	0.067492	0.0738726	0.0741877	0.0764455	0.0775633	0.0747027	0.0739983	0.0744847	0.0705179	0.0700551	0.0728236	0.0682098	0.0688059	0.0657439	0.0655151	0.0677057	0.0666254	0.0687757	0.0707018	0.0689123	0.0697935	0.0657451	0.0651527	0.0672418	0.0676691	0.0677059	0.0644042	0.06428	0.0610559	0.0594819	0.0565245	0.056701	0.0553031	0.051484	0.0500888	0.0477745	0.0407499	0.0426445	0.0430217	0.0442086	0.0398569
	-0.349034	-0.33763	-0.334051	-0.332986	-0.333072	-0.331598	-0.319374	-0.316722	-0.313819	-0.314566	-0.29486	-0.298249	-0.293948	-0.289017	-0.288841	-0.292348	-0.282115	-0.277155	-0.260002	-0.255133	-0.258104	-0.262804	-0.257437	-0.252008	-0.246532	-0.244876	-0.240433	-0.244604	-0.231172	-0.224676	-0.212575	-0.198006	-0.198137	-0.19172	-0.170426	-0.174909	-0.167557	-0.160276	-0.125537	-0.119181	-0.112875	-0.106621	-0.100422	-0.0883982	-0.0778028	-0.0727938	-0.0643918	-0.060031	-0.0542685
	0.00109435	-0.00366848	-0.00482296	-0.0112403	-0.0110963	-0.0121541	-0.0150111	-0.0208045	-0.0243142	-0.0299652	-0.033522	-0.0409794	-0.0431974	-0.0490668	-0.0461816	-0.0480862	-0.051025	-0.0510939	-0.0536874	-0.0587857	-0.0589811	-0.0575227	-0.0573139	-0.0627636	-0.0647578	-0.0676497	-0.0714252	-0.0752764	-0.0775008	-0.0818361	-0.0940792	-0.104445	-0.102342	-0.105586	-0.107125	-0.109569	-0.107766	-0.106618	-0.112156	-0.111142	-0.111163	-0.108044	-0.112967	-0.116415	-0.117882	-0.11489	-0.116091	-0.116471	-0.113796
[truncated: 1,552 more columns]

## Sheet: Figure 2a right
	time
0	-0.227048	-0.224465	-0.224192	-0.222813	-0.224932	-0.226985	-0.227788	-0.227424	-0.224701	-0.223103	-0.220323	-0.225409	-0.223526	-0.223957	-0.222021	-0.221207	-0.2204	-0.219675	-0.217842	-0.217119	-0.215281	-0.214702	-0.214192	-0.21375	-0.212185	-0.209417	-0.207739	-0.208339	-0.207882	-0.209708	-0.210331	-0.211025	-0.211793	-0.209072	-0.20389	-0.201953	-0.199918	-0.197861	-0.195779	-0.192481	-0.189073	-0.185627	-0.183327	-0.182172	-0.178593	-0.176001	-0.174473	-0.169326	-0.167385
	0.261207	0.262914	0.265691	0.268599	0.27044	0.273139	0.274887	0.274741	0.279487	0.282389	0.287309	0.291251	0.290408	0.292498	0.293447	0.296178	0.298878	0.304606	0.308693	0.313875	0.315157	0.319456	0.323709	0.325784	0.327673	0.331235	0.330667	0.33282	0.333885	0.334853	0.336651	0.339209	0.339528	0.339533	0.343279	0.346969	0.344744	0.34339	0.3409	0.341194	0.345268	0.345399	0.34465	0.344756	0.342588	0.344008	0.343285	0.347288	0.349297
	-0.343689	-0.343802	-0.343919	-0.34404	-0.34528	-0.345332	-0.34539	-0.345453	-0.345521	-0.345593	-0.345669	-0.344554	-0.344556	-0.343361	-0.342083	-0.341912	-0.341731	-0.341538	-0.341335	-0.34112	-0.342011	-0.3417	-0.34138	-0.341053	-0.340718	-0.340376	-0.340026	-0.33967	-0.339307	-0.338938	-0.338564	-0.338185	-0.337802	-0.337416	-0.337028	-0.337756	-0.337294	-0.336837	-0.336385	-0.335941	-0.335506	-0.335081	-0.334667	-0.333071	-0.332602	-0.33095	-0.329229	-0.328631	-0.32804
	-0.408365	-0.407286	-0.407831	-0.408412	-0.409027	-0.409673	-0.410349	-0.411846	-0.412524	-0.413229	-0.413961	-0.414716	-0.415494	-0.416294	-0.417114	-0.418746	-0.420344	-0.421115	-0.421907	-0.42272	-0.423552	-0.424402	-0.42527	-0.426155	-0.426207	-0.426218	-0.427032	-0.427855	-0.428687	-0.429528	-0.430377	-0.431178	-0.432726	-0.433435	-0.432456	-0.434655	-0.434318	-0.435573	-0.436781	-0.437151	-0.43753	-0.437918	-0.437467	-0.437814	-0.43896	-0.441644	-0.44259	-0.442705	-0.442836
	0.586627	0.580621	0.579229	0.577892	0.574685	0.571468	0.567399	0.563247	0.56183	0.554863	0.550618	0.548126	0.543663	0.542812	0.54089	0.540728	0.536935	0.534137	0.528422	0.527359	0.521643	0.517696	0.51359	0.504702	0.503157	0.498562	0.489245	0.483918	0.478731	0.47157	0.468855	0.463271	0.46432	0.462587	0.455197	0.447736	0.444762	0.438774	0.433624	0.430218	0.423942	0.418712	0.417233	0.410147	0.404906	0.401576	0.398308	0.392224	0.388915
	-0.381913	-0.385591	-0.387216	-0.38897	-0.390849	-0.392851	-0.392787	-0.394876	-0.397071	-0.40141	-0.403673	-0.408081	-0.408227	-0.410512	-0.412889	-0.415356	-0.417907	-0.420541	-0.423252	-0.426037	-0.428893	-0.431816	-0.434802	-0.435664	-0.438618	-0.441618	-0.442475	-0.443221	-0.450115	-0.452671	-0.455254	-0.459902	-0.464434	-0.466811	-0.471256	-0.475587	-0.479808	-0.481737	-0.483554	-0.48744	-0.489169	-0.490923	-0.492698	-0.494488	-0.496291	-0.500145	-0.501828	-0.505562	-0.507124
	-0.77025	-0.77102	-0.771213	-0.771432	-0.771676	-0.771943	-0.772196	-0.772433	-0.773255	-0.7735	-0.77377	-0.774064	-0.77438	-0.77472	-0.775082	-0.775465	-0.77587	-0.776295	-0.777303	-0.777131	-0.77754	-0.777967	-0.777812	-0.778234	-0.779233	-0.779648	-0.780078	-0.780523	-0.781544	-0.781981	-0.782432	-0.782898	-0.783377	-0.78387	-0.784375	-0.78429	-0.784777	-0.785834	-0.7863	-0.786775	-0.787821	-0.788275	-0.7893	-0.789735	-0.790179	-0.790631	-0.792216	-0.792611	-0.793016
	-0.78811	-0.789507	-0.790887	-0.792209	-0.794053	-0.795255	-0.7976	-0.799845	-0.801372	-0.802221	-0.803054	-0.803869	-0.805831	-0.807116	-0.807766	-0.808944	-0.808825	-0.809274	-0.811456	-0.812345	-0.812606	-0.813444	-0.813656	-0.814449	-0.813997	-0.814707	-0.814797	-0.814268	-0.814903	-0.81488	-0.8142	-0.816433	-0.816191	-0.816544	-0.816293	-0.816061	-0.815847	-0.816237	-0.815364	-0.815056	-0.814149	-0.813847	-0.812945	-0.812648	-0.812373	-0.810878	-0.81115	-0.810782	-0.809776
	0.170502	0.164573	0.163599	0.159233	0.149964	0.145766	0.141309	0.131715	0.128924	0.122845	0.115215	0.102771	0.105695	0.100216	0.0962085	0.0937916	0.0882075	0.0813094	0.0729787	0.0698269	0.0651257	0.0620179	0.0586573	0.0534236	0.0480585	0.0426762	0.0406454	0.0368706	0.0330991	0.0292244	0.0202583	0.0147784	0.0110452	0.00395714	-0.0030103	-0.00823503	-0.0151972	-0.0189075	-0.0243547	-0.0281715	-0.0338329	-0.0412266	-0.0436238	-0.0511168	-0.0552371	-0.0577205	-0.0652921	-0.069597	-0.0757392
	0.279097	0.273877	0.270662	0.271591	0.268584	0.267901	0.269421	0.266781	0.263973	0.259018	0.258168	0.255193	0.252093	0.24888	0.247692	0.242434	0.23723	0.234073	0.230842	0.227545	0.222198	0.21494	0.211875	0.208751	0.205572	0.202345	0.19921	0.196173	0.195227	0.194392	0.191684	0.189098	0.186494	0.181884	0.179519	0.177407	0.173418	0.173655	0.169884	0.166216	0.160789	0.159698	0.156554	0.155466	0.154302	0.149079	0.146027	0.141018	0.136163
	-0.293055	-0.294567	-0.29767	-0.300477	-0.301331	-0.301877	-0.305415	-0.305214	-0.309885	-0.311046	-0.313889	-0.316647	-0.31413	-0.313172	-0.311997	-0.308826	-0.313919	-0.313711	-0.313508	-0.313309	-0.31477	-0.316126	-0.313958	-0.311687	-0.312616	-0.313328	-0.310521	-0.305846	-0.307796	-0.300802	-0.298663	-0.294761	-0.292403	-0.291592	-0.292338	-0.29123	-0.288395	-0.283836	-0.280861	-0.277591	-0.27403	-0.270415	-0.265095	-0.261379	-0.25585	-0.252047	-0.248321	-0.24468	-0.239246
	0.776332	0.770269	0.760636	0.754252	0.747783	0.741587	0.733872	0.727163	0.716983	0.709172	0.698619	0.690783	0.685606	0.67773	0.66905	0.663077	0.654768	0.647787	0.637594	0.628853	0.624189	0.61635	0.609095	0.602746	0.595007	0.588182	0.580889	0.572214	0.566734	0.558429	0.552915	0.544325	0.537523	0.529735	0.521145	0.514085	0.50654	0.498478	0.487274	0.479294	0.471664	0.466246	0.458591	0.451033	0.443036	0.434628	0.429499	0.423016	0.416035
	0.368498	0.363021	0.362719	0.358474	0.354338	0.350324	0.34963	0.347172	0.339849	0.330843	0.326241	0.320805	0.312617	0.306838	0.300278	0.295909	0.288831	0.287255	0.285806	0.284418	0.282172	0.281055	0.278808	0.280671	0.276448	0.275414	0.272466	0.271638	0.26875	0.26698	0.268378	0.264659	0.26403	0.259467	0.259174	0.255917	0.25585	0.256912	0.257047	0.257173	0.256431	0.261117	0.260755	0.26229	0.264796	0.262315	0.264117	0.261909	0.262835
	-0.0189406	-0.0217169	-0.0265832	-0.0279522	-0.030693	-0.0341309	-0.0362886	-0.0399626	-0.0436638	-0.0445041	-0.0487959	-0.0509494	-0.0551127	-0.0577704	-0.0603687	-0.0623727	-0.065179	-0.0700926	-0.0722478	-0.0771907	-0.0785155	-0.0824882	-0.084334	-0.086988	-0.0883271	-0.0903731	-0.0945211	-0.0959016	-0.0987052	-0.101531	-0.105101	-0.108016	-0.110275	-0.112597	-0.114931	-0.118672	-0.123097	-0.126041	-0.128225	-0.131138	-0.134149	-0.136534	-0.139689	-0.144287	-0.147487	-0.149965	-0.151623	-0.153901	-0.156261
	-0.458535	-0.459655	-0.460702	-0.461681	-0.462005	-0.461676	-0.46322	-0.464703	-0.464867	-0.465695	-0.465926	-0.465562	-0.465864	-0.467463	-0.468426	-0.468755	-0.469081	-0.470037	-0.468965	-0.467844	-0.469326	-0.47017	-0.470375	-0.470574	-0.470133	-0.469723	-0.469974	-0.470208	-0.469793	-0.469398	-0.469654	-0.469882	-0.470125	-0.472319	-0.472549	-0.472752	-0.472926	-0.473788	-0.474033	-0.47294	-0.473116	-0.473298	-0.471457	-0.470877	-0.470289	-0.469647	-0.470167	-0.469956	-0.470408
	-0.289159	-0.288603	-0.286809	-0.285091	-0.283452	-0.281893	-0.280418	-0.277718	-0.276244	-0.274771	-0.273388	-0.273324	-0.270735	-0.269469	-0.268302	-0.264612	-0.26347	-0.262424	-0.261476	-0.260628	-0.255946	-0.255035	-0.251592	-0.250686	-0.248554	-0.247731	-0.246991	-0.246336	-0.245681	-0.245026	-0.240523	-0.239773	-0.236474	-0.235694	-0.236206	-0.235476	-0.230881	-0.230023	-0.227909	-0.225762	-0.224804	-0.225033	-0.225228	-0.222854	-0.221755	-0.220706	-0.219621	-0.214563	-0.21322
	-0.188102	-0.186092	-0.185085	-0.187216	-0.187147	-0.189303	-0.190263	-0.191175	-0.192117	-0.189737	-0.190519	-0.189967	-0.191588	-0.190042	-0.189752	-0.192858	-0.187013	-0.190828	-0.191185	-0.19152	-0.190695	-0.189852	-0.186854	-0.189403	-0.190795	-0.192257	-0.188301	-0.188765	-0.188081	-0.184113	-0.184632	-0.182781	-0.183978	-0.181888	-0.182004	-0.178685	-0.176351	-0.175147	-0.174226	-0.173515	-0.170654	-0.170136	-0.169749	-0.167208	-0.166934	-0.165645	-0.165703	-0.168178	-0.170496
	-0.221098	-0.225477	-0.227165	-0.23081	-0.234503	-0.236462	-0.238591	-0.241781	-0.244182	-0.246745	-0.249465	-0.252337	-0.255357	-0.25852	-0.262715	-0.266092	-0.270494	-0.274071	-0.277774	-0.281597	-0.285535	-0.289584	-0.294631	-0.29972	-0.303954	-0.30733	-0.31258	-0.31696	-0.32142	-0.325892	-0.333944	-0.338251	-0.344414	-0.350523	-0.354792	-0.359126	-0.366197	-0.370463	-0.374784	-0.379154	-0.384458	-0.389739	-0.397672	-0.401826	-0.406907	-0.412789	-0.417623	-0.422421	-0.428968
	-0.336529	-0.335195	-0.333917	-0.332697	-0.33143	-0.330118	-0.32887	-0.327689	-0.326577	-0.322205	-0.319342	-0.316427	-0.31512	-0.313867	-0.311001	-0.311298	-0.309985	-0.308727	-0.307524	-0.306378	-0.305287	-0.304253	-0.301611	-0.297247	-0.296037	-0.294867	-0.293738	-0.29265	-0.291602	-0.290595	-0.28963	-0.288706	-0.287824	-0.286985	-0.286189	-0.285437	-0.28473	-0.284068	-0.283454	-0.282888	-0.282372	-0.280242	-0.281272	-0.28069	-0.280165	-0.279696	-0.279286	-0.278936	-0.278648
	-0.210135	-0.217203	-0.220951	-0.226356	-0.228564	-0.230961	-0.235127	-0.239373	-0.242115	-0.245045	-0.249634	-0.252604	-0.258926	-0.262047	-0.265353	-0.265451	-0.267187	-0.272134	-0.27543	-0.278874	-0.284044	-0.287662	-0.291415	-0.29191	-0.295686	-0.301152	-0.30503	-0.312176	-0.315928	-0.319558	-0.326337	-0.329823	-0.334983	-0.34012	-0.341845	-0.345119	-0.350043	-0.35323	-0.356365	-0.359553	-0.365955	-0.365632	-0.365121	-0.36938	-0.371961	-0.372857	-0.376921	-0.37918	-0.381324
	0.312038	0.310166	0.308162	0.309189	0.308606	0.307894	0.308743	0.309678	0.30616	0.312026	0.313455	0.311833	0.313185	0.311389	0.315844	0.31441	0.311529	0.31322	0.313258	0.316398	0.315041	0.315211	0.316911	0.312535	0.312746	0.30983	0.309909	0.311502	0.310067	0.308562	0.311732	0.31356	0.310986	0.311506	0.310573	0.311554	0.312659	0.315161	0.314517	0.318435	0.317831	0.320307	0.325868	0.329978	0.332544	0.333464	0.335799	0.335109	0.336136
	-0.432754	-0.432831	-0.432914	-0.433674	-0.433725	-0.434457	-0.434483	-0.43452	-0.434569	-0.434629	-0.434701	-0.434784	-0.435549	-0.43561	-0.435685	-0.435772	-0.435873	-0.435939	-0.435971	-0.436014	-0.436069	-0.436135	-0.436211	-0.436297	-0.436392	-0.436497	-0.436611	-0.436732	-0.436862	-0.436998	-0.437142	-0.437292	-0.437448	-0.437611	-0.437778	-0.437951	-0.438129	-0.438311	-0.438498	-0.438689	-0.439554	-0.439709	-0.439869	-0.440035	-0.440207	-0.440384	-0.440567	-0.440754	-0.44023
	-0.505861	-0.505127	-0.503636	-0.504519	-0.503006	-0.503103	-0.502452	-0.502646	-0.502098	-0.499986	-0.498665	-0.496543	-0.496029	-0.494762	-0.49587	-0.49453	-0.493152	-0.493381	-0.492033	-0.490698	-0.489373	-0.489647	-0.487513	-0.486974	-0.48649	-0.48606	-0.485683	-0.484536	-0.484208	-0.483929	-0.483644	-0.4833	-0.482949	-0.483415	-0.483106	-0.482846	-0.482635	-0.482471	-0.482356	-0.482289	-0.481448	-0.482192	-0.482163	-0.482183	-0.481431	-0.482266	-0.482329	-0.482392	-0.482456
	0.213555	0.204723	0.195818	0.186359	0.177917	0.169938	0.160828	0.149619	0.140561	0.130308	0.121653	0.111361	0.102567	0.0925579	0.0824541	0.072854	0.0632404	0.0535456	0.043775	0.0366183	0.0250802	0.0130714	0.00219335	-0.00605782	-0.0165188	-0.026429	-0.0352606	-0.0462489	-0.0560396	-0.0651865	-0.0769987	-0.086036	-0.0933724	-0.103357	-0.113264	-0.121414	-0.131528	-0.142524	-0.152834	-0.161416	-0.167254	-0.176262	-0.186202	-0.193272	-0.200292	-0.208859	-0.216734	-0.223498	-0.23127
	-0.475726	-0.477074	-0.479198	-0.481308	-0.482666	-0.486285	-0.489056	-0.491034	-0.492274	-0.494306	-0.49708	-0.499068	-0.500323	-0.501636	-0.503005	-0.504429	-0.506646	-0.508125	-0.511137	-0.512621	-0.514159	-0.515749	-0.518128	-0.519766	-0.521451	-0.523181	-0.524955	-0.527509	-0.530792	-0.533275	-0.535009	-0.535939	-0.537541	-0.539123	-0.540681	-0.54216	-0.543609	-0.545075	-0.545763	-0.547199	-0.54864	-0.550081	-0.553001	-0.554337	-0.555669	-0.556995	-0.558311	-0.558823	-0.560058
	0.291026	0.289089	0.285146	0.283994	0.281848	0.281768	0.280006	0.275539	0.274768	0.272374	0.268391	0.265978	0.264111	0.26344	0.262329	0.261729	0.259968	0.255038	0.254359	0.252543	0.249626	0.247169	0.245716	0.243227	0.242214	0.24057	0.238401	0.236218	0.234496	0.23211	0.229094	0.226506	0.222266	0.220121	0.217416	0.216228	0.216018	0.213662	0.212369	0.208976	0.205596	0.202336	0.196537	0.194934	0.192798	0.189111	0.185915	0.184232	0.180389
	-0.456123	-0.460891	-0.461985	-0.463155	-0.466096	-0.467301	-0.466769	-0.468004	-0.46931	-0.470683	-0.472123	-0.473629	-0.476897	-0.480116	-0.481593	-0.483142	-0.484761	-0.484634	-0.486264	-0.487954	-0.4897	-0.491383	-0.493	-0.496365	-0.497969	-0.499623	-0.501327	-0.504774	-0.506455	-0.508183	-0.511653	-0.515051	-0.516685	-0.518366	-0.520092	-0.526951	-0.530117	-0.531528	-0.532994	-0.534512	-0.534264	-0.535752	-0.537278	-0.538836	-0.540425	-0.542041	-0.545378	-0.54681	-0.548148
	-0.227048	-0.230729	-0.236474	-0.240132	-0.241702	-0.245265	-0.248814	-0.253423	-0.259026	-0.262546	-0.264991	-0.268435	-0.271876	-0.27417	-0.277395	-0.280546	-0.285634	-0.287575	-0.289588	-0.28845	-0.294473	-0.297343	-0.301289	-0.303094	-0.30591	-0.305579	-0.306181	-0.305701	-0.309364	-0.309932	-0.313498	-0.314904	-0.316299	-0.314455	-0.319689	-0.319535	-0.317213	-0.318013	-0.315626	-0.315202	-0.314796	-0.315408	-0.314888	-0.318324	-0.320493	-0.32147	-0.320183	-0.320785	-0.318186
	-0.272597	-0.272073	-0.271653	-0.271336	-0.271125	-0.270268	-0.270169	-0.270127	-0.270189	-0.270355	-0.270626	-0.270248	-0.270674	-0.271903	-0.271728	-0.272353	-0.273073	-0.274591	-0.276154	-0.277058	-0.278054	-0.279139	-0.281015	-0.282225	-0.283518	-0.284139	-0.285538	-0.287713	-0.288454	-0.289963	-0.291534	-0.293162	-0.29555	-0.296485	-0.298171	-0.299148	-0.301572	-0.30323	-0.30412	-0.305741	-0.307387	-0.309756	-0.311393	-0.312244	-0.313008	-0.315185	-0.315108	-0.313425	-0.314541
	0.301048	0.296544	0.294402	0.293201	0.291083	0.287989	0.284864	0.283539	0.281744	0.279987	0.278744	0.275746	0.27412	0.270525	0.265936	0.264044	0.264881	0.262993	0.261606	0.260251	0.258901	0.25718	0.254647	0.254465	0.25389	0.252991	0.25168	0.248949	0.249472	0.246492	0.244586	0.244578	0.243219	0.243259	0.241922	0.241072	0.238496	0.236464	0.234499	0.234523	0.232871	0.230807	0.231486	0.230834	0.231155	0.230939	0.231194	0.228851	0.227475
	0.0011582	-0.00293731	-0.00766437	-0.0105059	-0.0194454	-0.0237201	-0.0270049	-0.0319555	-0.0350381	-0.0387016	-0.0448718	-0.0510668	-0.0553634	-0.0618209	-0.0673977	-0.0731439	-0.0786035	-0.0846879	-0.0898567	-0.0942082	-0.0997312	-0.106421	-0.113261	-0.12018	-0.125705	-0.133399	-0.139097	-0.144718	-0.150847	-0.155582	-0.164865	-0.171557	-0.178275	-0.186482	-0.191136	-0.197365	-0.203654	-0.211991	-0.215163	-0.221306	-0.227958	-0.234552	-0.240065	-0.246481	-0.250678	-0.257297	-0.261813	-0.26726	-0.275625
	-0.0722509	-0.0650406	-0.0596921	-0.0542595	-0.0477702	-0.0421353	-0.0359122	-0.0276896	-0.0233322	-0.0170729	-0.0117661	-0.00493372	0.0013806	0.00717563	0.0124808	0.0167879	0.023073	0.0293544	0.0352244	0.0411812	0.0471547	0.0546158	0.0605467	0.0654774	0.0699998	0.0750764	0.0807307	0.08736	0.0904992	0.0965071	0.107925	0.115504	0.121124	0.128638	0.132173	0.138059	0.143839	0.149508	0.158046	0.164625	0.171659	0.17623	0.179237	0.183182	0.187083	0.193349	0.200535	0.204719	0.210325
	-0.13882	-0.141854	-0.14487	-0.150911	-0.152824	-0.156834	-0.15883	-0.162842	-0.166744	-0.169611	-0.17356	-0.176466	-0.179316	-0.183096	-0.18582	-0.188612	-0.191467	-0.195372	-0.199265	-0.202151	-0.206012	-0.209785	-0.211413	-0.214999	-0.217564	-0.221159	-0.223728	-0.225269	-0.228823	-0.233259	-0.234472	-0.237627	-0.238617	-0.238496	-0.241366	-0.244181	-0.246872	-0.251429	-0.252756	-0.256026	-0.258194	-0.259264	-0.259235	-0.260157	-0.259975	-0.260808	-0.26365	-0.266313	-0.267812
	-0.293039	-0.293951	-0.295667	-0.299192	-0.30092	-0.303629	-0.302638	-0.305149	-0.305777	-0.306535	-0.3083	-0.311067	-0.31401	-0.316056	-0.31986	-0.32631	-0.328078	-0.33256	-0.335145	-0.335892	-0.334732	-0.336333	-0.335246	-0.340388	-0.346262	-0.349398	-0.350868	-0.351497	-0.352867	-0.352316	-0.355525	-0.3551	-0.355588	-0.357995	-0.356698	-0.361685	-0.364805	-0.367837	-0.367119	-0.366377	-0.366491	-0.369109	-0.368672	-0.369156	-0.366066	-0.365783	-0.368303	-0.366235	-0.372353
	0.24102	0.240826	0.239583	0.236298	0.2331	0.232119	0.228095	0.224083	0.223137	0.221132	0.222196	0.219011	0.214774	0.210682	0.208791	0.20996	0.210001	0.21212	0.21554	0.214085	0.215734	0.216298	0.216849	0.217322	0.218789	0.219402	0.215034	0.214927	0.21602	0.216389	0.216963	0.217534	0.217241	0.221206	0.223108	0.224014	0.223994	0.225035	0.227067	0.227029	0.228114	0.226259	0.22644	0.224519	0.226675	0.227713	0.229831	0.227903	0.227039
	-0.2421	-0.243344	-0.24257	-0.241618	-0.24252	-0.24528	-0.245174	-0.246081	-0.245047	-0.244899	-0.246624	-0.246478	-0.246434	-0.244522	-0.244486	-0.243434	-0.243336	-0.244255	-0.241333	-0.241267	-0.242215	-0.241225	-0.240137	-0.240919	-0.240746	-0.240542	-0.243134	-0.243797	-0.244506	-0.244214	-0.243908	-0.242601	-0.244041	-0.241591	-0.240965	-0.239333	-0.237679	-0.236061	-0.234476	-0.234827	-0.236131	-0.236423	-0.234785	-0.234105	-0.233461	-0.231868	-0.231229	-0.229702	-0.226233
	0.31026	0.316309	0.318769	0.320191	0.324687	0.328645	0.331041	0.333897	0.336683	0.33837	0.341512	0.34299	0.343333	0.344594	0.34478	0.345482	0.34925	0.350981	0.353195	0.351744	0.350733	0.351182	0.353122	0.353468	0.351755	0.352123	0.354431	0.356198	0.358987	0.357592	0.358074	0.360434	0.360666	0.361823	0.362844	0.365825	0.365702	0.366556	0.3652	0.363192	0.360665	0.360629	0.361423	0.358544	0.358228	0.359378	0.358882	0.358269	0.355587
	0.00163008	0.00171422	0.00011757	-5.64284e-05	-0.00106252	-0.000643747	-0.00111444	-0.00100311	-0.00027669	-0.0021586	-0.00351807	-0.00294935	-0.00323827	-0.00438554	-0.00407657	-0.00184089	-0.00265633	0.00259432	0.00163931	0.00171495	0.00328829	0.00545206	0.00680002	0.00730157	0.00924123	0.0116804	0.0123028	0.0115435	0.014439	0.0159768	0.0179424	0.0171684	0.0191293	0.0202482	0.022369	0.0249894	0.025882	0.0300246	0.0328755	0.0363133	0.0403382	0.0439824	0.0476244	0.050764	0.0534304	0.05609	0.0569212	0.0609601	0.0618137
	-0.315355	-0.313782	-0.313921	-0.312254	-0.313078	-0.312156	-0.310385	-0.306752	-0.304712	-0.303544	-0.30319	-0.30175	-0.299283	-0.295904	-0.293343	-0.291598	-0.291453	-0.292019	-0.290799	-0.288751	-0.28588	-0.284756	-0.28449	-0.281627	-0.279694	-0.278634	-0.27404	-0.270265	-0.266472	-0.26445	-0.259845	-0.256953	-0.254941	-0.253814	-0.253579	-0.25413	-0.24939	-0.246342	-0.245045	-0.242937	-0.240023	-0.238931	-0.238774	-0.2352	-0.2343	-0.232616	-0.230988	-0.227571	-0.224989
	0.139522	0.138685	0.138864	0.137779	0.140365	0.140367	0.140992	0.141347	0.143221	0.14356	0.144957	0.146457	0.147256	0.14735	0.148493	0.149413	0.152328	0.154896	0.15795	0.16149	0.164712	0.167185	0.169275	0.174617	0.177533	0.182897	0.185222	0.187766	0.192371	0.199007	0.203544	0.206259	0.211247	0.216833	0.219407	0.223774	0.230388	0.236195	0.241161	0.244698	0.250064	0.255554	0.261506	0.2648	0.270361	0.274573	0.281471	0.287996	0.292759
	0.00402514	0.00400372	0.00465021	0.00464089	0.00594175	0.00727586	0.00796235	0.00599238	0.0073467	0.0067713	0.00622989	0.00764169	0.00831499	0.00825164	0.00813625	0.00938299	0.00673761	0.00613393	0.00688418	0.00894572	0.0083034	0.00563967	0.00624778	0.0074782	0.00809838	0.0074251	0.00605183	0.0067142	0.00808858	0.00944972	0.00828432	0.00860954	0.00965148	0.0113683	0.0111135	0.0142327	0.0147475	0.013299	0.0145432	0.0171126	0.0190039	0.0188961	0.0181132	0.0186171	0.0190376	0.0207894	0.0219997	0.0239073	0.0231799
	-0.00695358	-0.00423122	-0.00346235	-0.00117371	-0.000838334	-0.000778731	0.000799706	0.00222165	0.00169547	0.00269686	0.0018721	-0.000778398	-0.00334624	-0.00415584	-0.00523486	-0.0116197	-0.0110993	-0.00893656	-0.0103879	-0.012089	-0.0139176	-0.0122753	-0.0142134	-0.0162494	-0.0182598	-0.0237142	-0.0274609	-0.0296155	-0.0301703	-0.0342681	-0.0401105	-0.042546	-0.0468398	-0.0477174	-0.0521183	-0.0547682	-0.0556601	-0.058374	-0.0612235	-0.0658818	-0.0687558	-0.0716363	-0.0746343	-0.0777449	-0.0809633	-0.0858483	-0.087129	-0.0901853	-0.0933342
	0.134431	0.135374	0.13461	0.134612	0.133959	0.132608	0.131859	0.132403	0.13368	0.135739	0.136724	0.135904	0.135142	0.135042	0.136168	0.134879	0.132511	0.131525	0.13248	0.130999	0.132834	0.132268	0.13116	0.130758	0.131578	0.132927	0.134196	0.132306	0.129195	0.129832	0.129794	0.129768	0.129707	0.133419	0.132806	0.132888	0.135568	0.134522	0.135902	0.136585	0.135963	0.135936	0.135851	0.135578	0.135762	0.137095	0.137756	0.138398	0.139711
	0.0206837	0.0205181	0.0190035	0.0187417	0.017126	0.0165896	0.0171328	0.0163237	0.0153819	0.0155273	0.0143289	0.0157828	0.0148569	0.0138217	0.0125958	0.0124859	0.0135845	0.0108607	0.0106609	0.00795016	0.0103787	0.010399	0.00785105	0.00525732	0.0014002	1.6542e-05	-0.000191709	0.000869542	-0.000526326	-0.000464556	-0.0027607	-0.00375833	-0.000845963	-0.00157101	0.00293984	0.00383998	0.00479375	0.00580955	0.00437359	0.00430977	0.00431763	0.00431472	0.0108189	0.0113289	0.0133261	0.00933484	0.0118621	0.0157837	0.0162332
	0.235462	0.235137	0.236245	0.233494	0.234374	0.235529	0.238177	0.237834	0.239774	0.239845	0.243299	0.243066	0.243235	0.245745	0.247585	0.2483	0.250556	0.250277	0.250051	0.25019	0.250435	0.251585	0.25011	0.250114	0.251259	0.253911	0.253994	0.254479	0.254304	0.254318	0.254779	0.255323	0.258608	0.257508	0.26021	0.261806	0.264258	0.265807	0.268238	0.269175	0.270626	0.274086	0.276509	0.280116	0.282585	0.281303	0.282663	0.287383	0.29022
	0.0624372	0.0642079	0.0651917	0.0661348	0.0654866	0.0652056	0.0647018	0.0633846	0.0623244	0.0620561	0.0617671	0.0612358	0.0602215	0.0594648	0.0596895	0.0604167	0.0590776	0.060499	0.0584379	0.0582368	0.0584938	0.0589534	0.0573053	0.0570071	0.0566745	0.0565506	0.0569153	0.0559763	0.0583566	0.056779	0.0576244	0.0573834	0.0576667	0.0585131	0.0586308	0.0583168	0.0565337	0.0602502	0.0621908	0.062898	0.0636692	0.06421	0.0648156	0.0654676	0.0661656	0.0677046	0.0681995	0.0698123	0.0709349
	0.165999	0.168302	0.168455	0.169459	0.167375	0.167002	0.166935	0.162038	0.163395	0.161998	0.161453	0.162709	0.162992	0.161852	0.16115	0.1604	0.159544	0.157389	0.158364	0.157128	0.154686	0.153724	0.153723	0.155028	0.154984	0.154084	0.155845	0.153181	0.15358	0.152093	0.15101	0.149045	0.149711	0.14855	0.149136	0.149732	0.148229	0.14863	0.145527	0.144661	0.144656	0.146916	0.146102	0.145789	0.145975	0.146144	0.145899	0.145299	0.145777
	0.422322	0.424981	0.428302	0.431718	0.433024	0.43509	0.433549	0.435776	0.438792	0.443417	0.444269	0.444269	0.443506	0.445662	0.447609	0.450931	0.452655	0.455753	0.455762	0.458578	0.459788	0.461595	0.463281	0.464894	0.464226	0.466454	0.467784	0.465957	0.462552	0.462739	0.461998	0.458937	0.45724	0.460645	0.462492	0.462066	0.464751	0.466043	0.465795	0.464678	0.460582	0.4594	0.46031	0.458955	0.459699	0.458084	0.454829	0.452188	0.449387
	-0.0792516	-0.0805511	-0.0769903	-0.0758668	-0.0748392	-0.0739642	-0.0732446	-0.0726293	-0.0721212	-0.0732862	-0.0736806	-0.0741459	-0.0738524	-0.0744746	-0.07362	-0.0736872	-0.0746249	-0.0764388	-0.0783555	-0.0796018	-0.079347	-0.0815514	-0.0829882	-0.0828801	-0.0845138	-0.0854398	-0.0872754	-0.0884063	-0.0879964	-0.0901088	-0.091511	-0.0905843	-0.0913336	-0.0929722	-0.0938259	-0.0971225	-0.0939431	-0.0971484	-0.0979816	-0.0988876	-0.102257	-0.103237	-0.103438	-0.106137	-0.107259	-0.10914	-0.110157	-0.109518	-0.110498
	-0.197059	-0.192261	-0.189441	-0.187015	-0.185779	-0.182571	-0.180917	-0.178118	-0.175021	-0.173488	-0.167899	-0.164664	-0.15985	-0.157031	-0.153831	-0.149404	-0.146945	-0.142929	-0.139732	-0.136588	-0.132679	-0.130763	-0.128083	-0.124615	-0.122379	-0.122198	-0.120065	-0.116776	-0.114298	-0.111048	-0.108253	-0.107499	-0.10759	-0.104904	-0.101845	-0.0980808	-0.0939383	-0.0905337	-0.0902944	-0.0877346	-0.0864597	-0.0852449	-0.0824292	-0.0812601	-0.0805659	-0.0774847	-0.0763847	-0.0757109	-0.0727076
	0.133214	0.131919	0.134047	0.135052	0.137744	0.140983	0.141334	0.138835	0.139251	0.138428	0.139212	0.140415	0.139231	0.137431	0.138451	0.140075	0.13875	0.136171	0.135811	0.136559	0.13513	0.134368	0.135896	0.135722	0.135547	0.135889	0.137381	0.136586	0.1375	0.137719	0.136573	0.134734	0.133537	0.131835	0.129471	0.129328	0.12864	0.129739	0.129748	0.128593	0.130194	0.12827	0.128634	0.129591	0.127668	0.127416	0.126659	0.124291	0.121972
	0.231274	0.233337	0.233306	0.232954	0.232283	0.232416	0.232159	0.232677	0.232912	0.234287	0.233667	0.233354	0.232157	0.231748	0.23221	0.230993	0.231168	0.230814	0.231702	0.231817	0.230517	0.230341	0.231662	0.232229	0.23138	0.232539	0.23229	0.231956	0.231282	0.23119	0.230266	0.230181	0.230385	0.228618	0.228019	0.228864	0.230288	0.229447	0.229244	0.228101	0.230831	0.23223	0.231713	0.232457	0.233634	0.236032	0.235055	0.236453	0.236529
	0.0967899	0.0945168	0.0922062	0.0897617	0.0829235	0.0817795	0.0778152	0.0753846	0.0714248	0.0660305	0.063456	0.059252	0.054999	0.050697	0.0420862	0.0377703	0.0362665	0.0318418	0.028759	0.027026	0.0222987	0.0203256	0.016763	0.0116196	0.00925602	0.00394107	-0.00135241	-0.00365143	-0.00878335	-0.0139679	-0.0163283	-0.0142698	-0.0148	-0.0151241	-0.016804	-0.018438	-0.0214972	-0.0245857	-0.0304718	-0.0319289	-0.031625	-0.0339008	-0.0389432	-0.0436912	-0.0453735	-0.0484387	-0.0499189	-0.0498106	-0.0510749
	0.341986	0.346154	0.34788	0.352321	0.353859	0.354503	0.355945	0.356568	0.358718	0.359089	0.36096	0.359793	0.361829	0.364302	0.363336	0.366251	0.365635	0.365308	0.367048	0.366553	0.368878	0.372345	0.373049	0.37212	0.371801	0.374912	0.372612	0.370954	0.37091	0.370253	0.36957	0.371101	0.371508	0.370299	0.371482	0.371678	0.371973	0.374107	0.377511	0.376541	0.379592	0.379395	0.380921	0.385942	0.387231	0.385365	0.385958	0.387811	0.389155
	-0.268434	-0.267832	-0.268177	-0.269021	-0.269853	-0.271601	-0.272384	-0.271724	-0.271947	-0.2712	-0.272736	-0.273749	-0.272864	-0.27292	-0.272063	-0.271692	-0.273181	-0.272826	-0.272925	-0.272999	-0.273079	-0.271757	-0.27181	-0.272309	-0.273195	-0.273095	-0.272489	-0.272301	-0.271668	-0.271931	-0.27076	-0.270965	-0.270213	-0.268506	-0.267722	-0.266968	-0.266689	-0.266408	-0.265679	-0.265845	-0.265025	-0.265011	-0.264461	-0.26395	-0.263865	-0.263731	-0.263581	-0.263451	-0.263792
	0.333035	0.334675	0.332721	0.329731	0.326514	0.32051	0.318567	0.318132	0.314212	0.313553	0.311865	0.309974	0.309576	0.304869	0.301732	0.299244	0.296545	0.294464	0.288771	0.283771	0.279414	0.275768	0.269529	0.265591	0.259722	0.256231	0.248445	0.246596	0.242274	0.237065	0.230164	0.221688	0.216638	0.212465	0.206679	0.20342	0.200255	0.192197	0.186747	0.18228	0.178746	0.174414	0.171147	0.166339	0.16348	0.158392	0.155035	0.148412	0.145376
	-0.0142374	-0.0164048	-0.0185757	-0.0183493	-0.0189684	-0.0194855	-0.0215233	-0.0211122	-0.0190874	-0.0170627	-0.0190039	-0.0193181	-0.0189519	-0.0218217	-0.0230124	-0.0242026	-0.0246641	-0.0276408	-0.0306238	-0.0304293	-0.0311911	-0.036044	-0.0360486	-0.0353387	-0.0346912	-0.0348829	-0.0350706	-0.0327885	-0.0328917	-0.0337527	-0.0338014	-0.0330875	-0.0331173	-0.0362382	-0.0368046	-0.0380597	-0.0392202	-0.0370414	-0.0355422	-0.034824	-0.0340434	-0.0314641	-0.032837	-0.0316753	-0.0302723	-0.0278395	-0.0244244	-0.0233715	-0.0223276
	-0.0662112	-0.0652904	-0.0654854	-0.0648986	-0.0647177	-0.0645749	-0.063681	-0.0639109	-0.0637367	-0.0643475	-0.0642424	-0.0645333	-0.0640621	-0.0620896	-0.0616994	-0.061335	-0.0609972	-0.0610563	-0.0604044	-0.0594621	-0.0597328	-0.0619583	-0.0611577	-0.0611827	-0.0597112	-0.0593537	-0.0590252	-0.0576405	-0.0585756	-0.0580053	-0.0571142	-0.0577998	-0.0592721	-0.0603739	-0.0599209	-0.0594673	-0.0617028	-0.0608529	-0.0614813	-0.060552	-0.0600387	-0.0591467	-0.0608823	-0.0618173	-0.0600522	-0.0605944	-0.0611471	-0.061582	-0.0614775
	0.243217	0.245668	0.246494	0.247924	0.252561	0.256064	0.258907	0.261674	0.263328	0.268128	0.271845	0.27179	0.274871	0.277332	0.279685	0.280931	0.284782	0.286864	0.289897	0.291267	0.295205	0.297375	0.297779	0.299134	0.304268	0.306719	0.30793	0.30904	0.310049	0.310371	0.312102	0.313149	0.313549	0.315475	0.31573	0.315311	0.315285	0.317343	0.318257	0.318582	0.317254	0.317509	0.316737	0.317514	0.317641	0.320394	0.322104	0.322781	0.323016
	0.00217063	0.0031613	0.00413208	0.00436021	0.00452791	0.00336194	0.00154029	0.00101312	0.00237244	0.00303157	0.00567568	0.00636006	0.00640733	0.00445671	0.00441466	0.0042833	0.00542735	0.00394201	0.00573579	0.00613612	0.00519129	0.00494491	0.00467292	0.00369544	0.0039672	0.00481026	0.00504449	0.00531017	0.00288476	0.00176193	0.00262129	0.00219356	0.00184179	0.000247655	-0.0013633	-0.00299556	-0.00333527	-0.00301978	-0.00200287	-0.00296173	-0.00126218	-0.00153488	-0.00318761	-0.00286292	-0.00315204	-0.00414437	-0.00461312	-0.00770055	-0.00809841
	0.803192	0.806617	0.806738	0.809036	0.813039	0.81555	0.81569	0.81483	0.81886	0.822264	0.823288	0.8224	0.821442	0.823134	0.824217	0.825978	0.828481	0.828214	0.828405	0.832285	0.833464	0.831413	0.837106	0.836503	0.836319	0.834704	0.836672	0.83577	0.832905	0.836006	0.836453	0.838393	0.838633	0.838753	0.839634	0.840025	0.839021	0.839821	0.842024	0.842817	0.843588	0.843084	0.845357	0.845366	0.847664	0.847272	0.849118	0.84678	0.843075
	0.636125	0.636403	0.637475	0.637343	0.635617	0.63394	0.631069	0.629916	0.630512	0.627853	0.62729	0.626839	0.626561	0.62513	0.626199	0.625723	0.624073	0.625778	0.623	0.62066	0.61889	0.620996	0.624494	0.623139	0.623837	0.625002	0.624116	0.624036	0.624048	0.627462	0.625961	0.624522	0.625284	0.625808	0.626859	0.628296	0.629268	0.630622	0.630769	0.631402	0.631638	0.631871	0.633449	0.632743	0.633713	0.634177	0.634978	0.636507	0.637574
	0.149342	0.147321	0.144425	0.145128	0.144092	0.1441	0.14404	0.143914	0.140107	0.139985	0.139098	0.137312	0.135822	0.134711	0.132755	0.130425	0.129752	0.129406	0.128557	0.127991	0.126487	0.125689	0.122819	0.121549	0.120213	0.11681	0.113842	0.111725	0.112936	0.11181	0.109884	0.107914	0.107961	0.108057	0.105814	0.103628	0.103089	0.102642	0.10388	0.101944	0.103349	0.10287	0.100485	0.100593	0.0978555	0.0987827	0.0961968	0.0977236	0.0989175
	0.771051	0.770362	0.769913	0.771438	0.774659	0.775165	0.776285	0.776703	0.780435	0.782797	0.785446	0.786126	0.7861	0.787038	0.786014	0.790306	0.792865	0.794981	0.794978	0.797171	0.798251	0.801527	0.802661	0.802776	0.80249	0.803109	0.804445	0.805209	0.805311	0.805739	0.806401	0.807253	0.808085	0.8069	0.806381	0.80386	0.805283	0.804355	0.804086	0.805763	0.807738	0.809699	0.809951	0.810523	0.810706	0.81156	0.813159	0.813697	0.813503
	0.38969	0.385688	0.385781	0.381531	0.377022	0.371615	0.367834	0.361429	0.357395	0.350677	0.344602	0.338361	0.33287	0.328876	0.323914	0.318903	0.317236	0.313067	0.308761	0.30944	0.30679	0.303186	0.296109	0.291475	0.287737	0.283988	0.278513	0.274707	0.265913	0.258902	0.252757	0.24806	0.241652	0.235258	0.230377	0.222989	0.217344	0.210055	0.206983	0.20061	0.190938	0.184736	0.179422	0.175691	0.16694	0.164083	0.159658	0.152752	0.144281
	0.194993	0.194294	0.193823	0.195473	0.197113	0.19717	0.198693	0.199169	0.199279	0.199404	0.200118	0.201061	0.200101	0.198235	0.199461	0.199156	0.199171	0.198525	0.197214	0.197684	0.19742	0.196101	0.195617	0.196924	0.197254	0.198164	0.198421	0.197685	0.197169	0.195636	0.196131	0.195885	0.195024	0.193548	0.192306	0.188909	0.188293	0.188244	0.187806	0.186342	0.186026	0.18505	0.182518	0.182116	0.177451	0.176251	0.174407	0.173475	0.173181
	-0.179521	-0.17849	-0.181479	-0.180259	-0.179089	-0.173711	-0.172356	-0.166782	-0.165222	-0.167679	-0.165926	-0.164226	-0.162586	-0.160733	-0.158671	-0.160668	-0.158221	-0.155597	-0.15308	-0.150674	-0.148388	-0.146227	-0.1442	-0.146297	-0.144297	-0.146451	-0.144537	-0.138563	-0.136767	-0.134895	-0.132955	-0.126971	-0.129162	-0.127321	-0.125714	-0.128331	-0.126671	-0.120738	-0.114782	-0.108793	-0.106742	-0.104649	-0.102792	-0.101171	-0.0955283	-0.0940929	-0.0968654	-0.0956156	-0.0946035
	-0.542398	-0.540475	-0.540184	-0.538903	-0.536634	-0.534269	-0.53175	-0.527343	-0.524564	-0.52347	-0.520601	-0.516795	-0.514675	-0.513408	-0.509477	-0.506345	-0.504906	-0.502599	-0.500323	-0.496293	-0.492063	-0.486681	-0.483721	-0.479841	-0.476773	-0.472792	-0.46963	-0.463713	-0.461069	-0.457463	-0.453854	-0.450247	-0.445693	-0.441927	-0.437281	-0.431698	-0.427804	-0.423038	-0.418236	-0.412567	-0.407702	-0.400122	-0.395075	-0.391785	-0.389365	-0.384306	-0.37834	-0.373259	-0.369123
0.5	-0.266784	-0.264872	-0.262819	-0.265217	-0.263039	-0.261894	-0.259522	-0.255918	-0.254579	-0.254489	-0.249887	-0.248633	-0.247375	-0.245021	-0.241413	-0.237561	-0.235867	-0.231811	-0.227644	-0.225693	-0.223698	-0.220567	-0.216295	-0.214227	-0.212103	-0.211092	-0.206602	-0.205406	-0.204234	-0.200756	-0.198322	-0.19475	-0.190038	-0.188702	-0.18039	-0.177478	-0.172173	-0.168992	-0.166922	-0.160286	-0.155855	-0.151447	-0.14808	-0.145761	-0.142316	-0.138842	-0.136516	-0.13418	-0.129586
	0.365897	0.367275	0.366884	0.367301	0.370264	0.370601	0.3745	0.375716	0.378578	0.38056	0.382625	0.385732	0.38634	0.38956	0.39281	0.394352	0.395028	0.396579	0.399905	0.401467	0.400481	0.405657	0.406252	0.406594	0.408716	0.41274	0.415794	0.416082	0.416423	0.418499	0.420335	0.420307	0.422016	0.419273	0.419041	0.419632	0.4193	0.418766	0.420613	0.422258	0.422922	0.422782	0.42009	0.418207	0.415382	0.412445	0.411974	0.413123	0.409763
	-0.309015	-0.309139	-0.309288	-0.30946	-0.310694	-0.310844	-0.31102	-0.310112	-0.311299	-0.311401	-0.311527	-0.311674	-0.311844	-0.312034	-0.312245	-0.312475	-0.312724	-0.312992	-0.313278	-0.312471	-0.311606	-0.311787	-0.311976	-0.312173	-0.312378	-0.312589	-0.312808	-0.313033	-0.315339	-0.315439	-0.315553	-0.31568	-0.31582	-0.315973	-0.316138	-0.316316	-0.316506	-0.31671	-0.316926	-0.317155	-0.317398	-0.317654	-0.317923	-0.318206	-0.318504	-0.318815	-0.320179	-0.320451	-0.320743
	-0.40223	-0.400369	-0.401222	-0.402938	-0.402775	-0.402649	-0.402559	-0.402506	-0.402491	-0.402513	-0.402573	-0.402671	-0.402807	-0.402023	-0.402171	-0.402354	-0.402573	-0.403724	-0.403956	-0.405124	-0.405376	-0.40567	-0.406007	-0.407282	-0.407645	-0.408053	-0.408505	-0.409002	-0.41044	-0.410966	-0.412434	-0.412993	-0.414497	-0.413176	-0.413691	-0.414249	-0.414848	-0.415487	-0.416165	-0.416881	-0.41853	-0.419259	-0.419068	-0.419805	-0.420574	-0.421373	-0.423096	-0.423892	-0.426508
	0.511622	0.507224	0.50086	0.497999	0.48987	0.484398	0.477106	0.472479	0.464384	0.456381	0.45105	0.445757	0.437988	0.435727	0.429966	0.425313	0.420055	0.418499	0.41256	0.407583	0.401792	0.396051	0.39116	0.387065	0.381252	0.375621	0.367533	0.363921	0.35675	0.352275	0.346017	0.339013	0.334815	0.329866	0.326863	0.324892	0.320457	0.316999	0.313538	0.311915	0.309314	0.308441	0.30758	0.30226	0.294371	0.289298	0.286053	0.281012	0.279568
	-0.44674	-0.447644	-0.448646	-0.449746	-0.450942	-0.450124	-0.45136	-0.452679	-0.451971	-0.455275	-0.456547	-0.457892	-0.461279	-0.462633	-0.461952	-0.463304	-0.464717	-0.466187	-0.467712	-0.469289	-0.472886	-0.472322	-0.473774	-0.475267	-0.476799	-0.480339	-0.481812	-0.481217	-0.482621	-0.484052	-0.485508	-0.486985	-0.488346	-0.487481	-0.492535	-0.493395	-0.494272	-0.495166	-0.496073	-0.494884	-0.495669	-0.496455	-0.499211	-0.499864	-0.502492	-0.503023	-0.503562	-0.504109	-0.504663
	-0.752386	-0.753596	-0.755844	-0.758011	-0.759054	-0.760615	-0.762135	-0.763093	-0.764049	-0.765524	-0.766961	-0.767838	-0.769165	-0.770348	-0.770376	-0.771453	-0.773542	-0.773958	-0.77438	-0.774808	-0.776289	-0.777183	-0.777526	-0.77788	-0.778243	-0.779138	-0.779484	-0.780364	-0.780695	-0.781038	-0.781391	-0.781194	-0.78153	-0.781873	-0.782223	-0.782581	-0.782945	-0.78384	-0.78523	-0.786035	-0.786293	-0.787087	-0.786774	-0.786997	-0.787232	-0.787477	-0.787732	-0.789045	-0.789252
	-0.806819	-0.806698	-0.805913	-0.806339	-0.804794	-0.805071	-0.804683	-0.803632	-0.802528	-0.802635	-0.80269	-0.802698	-0.802662	-0.801974	-0.80129	-0.800611	-0.799286	-0.797925	-0.796528	-0.79575	-0.79555	-0.795278	-0.794982	-0.794053	-0.793761	-0.792189	-0.790604	-0.789659	-0.788745	-0.788475	-0.788201	-0.787315	-0.785166	-0.784281	-0.784051	-0.783215	-0.782429	-0.781694	-0.781013	-0.780998	-0.780388	-0.779837	-0.779306	-0.778794	-0.778347	-0.777964	-0.777646	-0.776742	-0.777124
	0.269462	0.264035	0.261924	0.259772	0.254223	0.246901	0.24117	0.232034	0.227845	0.221876	0.215755	0.207857	0.201546	0.195086	0.190333	0.182188	0.173905	0.168736	0.159958	0.154303	0.148415	0.140677	0.134349	0.131181	0.128054	0.119994	0.11189	0.102004	0.0970723	0.0903751	0.0836632	0.0735793	0.0602351	0.0537206	0.0422027	0.0340366	0.025746	0.0189619	0.0120665	0.00506891	-0.00376237	-0.012458	-0.020902	-0.0292047	-0.0391036	-0.0473472	-0.0523056	-0.0573324	-0.0640413
	0.231756	0.232078	0.226427	0.222849	0.22121	0.22138	0.221454	0.219395	0.215209	0.21094	0.206588	0.202151	0.20159	0.200955	0.198211	0.197326	0.19435	0.191205	0.188029	0.182913	0.179688	0.17631	0.172787	0.169123	0.165326	0.159486	0.157612	0.153707	0.14969	0.143651	0.139687	0.135886	0.134169	0.128537	0.122952	0.117412	0.115879	0.110438	0.105183	0.104077	0.0990722	0.0980924	0.0952715	0.0906145	0.0899974	0.0894687	0.0831615	0.0829561	0.0769743
	-0.0884024	-0.0966178	-0.103031	-0.106093	-0.111048	-0.112532	-0.113994	-0.117328	-0.122413	-0.12746	-0.130798	-0.13421	-0.134229	-0.137643	-0.140985	-0.14246	-0.143846	-0.148707	-0.153582	-0.156682	-0.161462	-0.169594	-0.16892	-0.16992	-0.172698	-0.170211	-0.172817	-0.175494	-0.17466	-0.173643	-0.175887	-0.178042	-0.178433	-0.182066	-0.183695	-0.188565	-0.193225	-0.192551	-0.196915	-0.201079	-0.203148	-0.20301	-0.197203	-0.192628	-0.19129	-0.188174	-0.186732	-0.185175	-0.185176
	0.500453	0.493501	0.489458	0.485963	0.481601	0.479473	0.472262	0.468201	0.462211	0.460851	0.455984	0.451333	0.448255	0.445715	0.439107	0.431262	0.427598	0.422024	0.416487	0.412339	0.410843	0.408938	0.406188	0.401677	0.394579	0.388037	0.386557	0.382345	0.380416	0.378913	0.375977	0.374357	0.370393	0.365502	0.361602	0.360995	0.358575	0.356175	0.351967	0.348127	0.342884	0.3391	0.338131	0.335911	0.333296	0.329249	0.327399	0.327783	0.325071
	0.516317	0.516042	0.510586	0.512198	0.509543	0.507791	0.507863	0.506577	0.506058	0.504394	0.499599	0.497831	0.494057	0.493513	0.489901	0.48839	0.486858	0.486164	0.483267	0.481283	0.478161	0.474826	0.473401	0.471977	0.47063	0.470292	0.463675	0.458207	0.455868	0.457517	0.454951	0.453417	0.45193	0.445255	0.444793	0.441409	0.439146	0.436808	0.430359	0.427019	0.426719	0.424367	0.420961	0.421606	0.418026	0.416388	0.411594	0.404703	0.401941
	0.192603	0.189933	0.1888	0.184805	0.18151	0.17822	0.175628	0.172252	0.167348	0.161007	0.156189	0.150017	0.144562	0.140465	0.135545	0.131882	0.127394	0.120742	0.11905	0.1151	0.110281	0.106774	0.103146	0.0972744	0.0913835	0.0876513	0.082469	0.0793572	0.0761947	0.0715547	0.0661843	0.0607799	0.0552476	0.0495899	0.0467304	0.040984	0.0373566	0.0315005	0.0277274	0.023126	0.0191398	0.0116138	0.00629061	0.000947823	-0.00441027	-0.007649	-0.0122273	-0.0180421	-0.0216214
	-0.453486	-0.454791	-0.45551	-0.458087	-0.458848	-0.46028	-0.461788	-0.462736	-0.464303	-0.466487	-0.467468	-0.469695	-0.470715	-0.470481	-0.472663	-0.473542	-0.475523	-0.476237	-0.478171	-0.480101	-0.480757	-0.482589	-0.48437	-0.486099	-0.487186	-0.49063	-0.491576	-0.491923	-0.492893	-0.494443	-0.494673	-0.494807	-0.496106	-0.496163	-0.497384	-0.497278	-0.497742	-0.496875	-0.497083	-0.497854	-0.498007	-0.498133	-0.49819	-0.498178	-0.497507	-0.498624	-0.49849	-0.498333	-0.499338
	-0.280174	-0.277893	-0.278379	-0.27892	-0.278066	-0.277163	-0.276207	-0.276638	-0.277101	-0.276146	-0.277924	-0.27828	-0.278663	-0.277622	-0.277956	-0.276861	-0.277134	-0.280131	-0.278803	-0.278849	-0.278913	-0.278902	-0.278815	-0.278748	-0.278606	-0.279746	-0.279463	-0.277759	-0.274534	-0.275389	-0.276172	-0.272633	-0.270374	-0.272195	-0.271143	-0.271474	-0.270388	-0.269337	-0.266874	-0.26435	-0.263211	-0.26346	-0.260849	-0.25963	-0.25845	-0.255862	-0.254573	-0.253231	-0.251932
	-0.25903	-0.257842	-0.257804	-0.25876	-0.259516	-0.259037	-0.253806	-0.251732	-0.249449	-0.248312	-0.248243	-0.245654	-0.245182	-0.243472	-0.241802	-0.242495	-0.240769	-0.237591	-0.233117	-0.22742	-0.223931	-0.224969	-0.223592	-0.219654	-0.216669	-0.212636	-0.209795	-0.205752	-0.206268	-0.202082	-0.20023	-0.194805	-0.189167	-0.184587	-0.183385	-0.179738	-0.173728	-0.174626	-0.173256	-0.167311	-0.160228	-0.160077	-0.157677	-0.156633	-0.152318	-0.149374	-0.144211	-0.142584	-0.139943
	-0.268442	-0.270769	-0.27606	-0.278446	-0.282841	-0.286341	-0.28995	-0.293661	-0.298412	-0.303189	-0.308935	-0.314638	-0.319352	-0.32314	-0.327951	-0.332771	-0.335639	-0.339513	-0.344385	-0.349242	-0.353135	-0.357069	-0.361982	-0.365916	-0.369811	-0.37366	-0.379413	-0.38215	-0.386784	-0.391358	-0.394925	-0.39849	-0.402049	-0.405599	-0.408124	-0.411573	-0.415942	-0.421167	-0.427118	-0.429957	-0.435613	-0.441062	-0.443475	-0.448717	-0.453762	-0.455783	-0.458754	-0.460719	-0.462687
	-0.203427	-0.201933	-0.198918	-0.197528	-0.192984	-0.189952	-0.188532	-0.187202	-0.185962	-0.184813	-0.183651	-0.182475	-0.179765	-0.177037	-0.175916	-0.17488	-0.173929	-0.173065	-0.170659	-0.16986	-0.169145	-0.168515	-0.164714	-0.164035	-0.163435	-0.162915	-0.160847	-0.160378	-0.161511	-0.161099	-0.159146	-0.158798	-0.158534	-0.158249	-0.156317	-0.15436	-0.153899	-0.148525	-0.147783	-0.148628	-0.147914	-0.147271	-0.148221	-0.14762	-0.148619	-0.144815	-0.14413	-0.143412	-0.144184
	-0.232684	-0.237173	-0.240239	-0.244938	-0.24978	-0.254755	-0.261338	-0.266459	-0.271694	-0.278519	-0.283861	-0.29068	-0.295696	-0.303557	-0.308333	-0.311499	-0.317592	-0.322058	-0.326474	-0.332316	-0.337993	-0.342123	-0.346182	-0.348577	-0.353947	-0.360707	-0.364308	-0.367915	-0.373005	-0.376509	-0.381386	-0.384568	-0.386153	-0.392062	-0.394682	-0.398766	-0.40273	-0.406473	-0.408411	-0.41023	-0.41203	-0.415293	-0.419919	-0.421366	-0.421219	-0.419369	-0.420356	-0.421214	-0.422048
	0.420688	0.417916	0.420138	0.419	0.419439	0.418139	0.41671	0.413661	0.415865	0.41325	0.412129	0.410899	0.413115	0.410533	0.40969	0.410591	0.409808	0.407344	0.404915	0.405733	0.403266	0.402555	0.40349	0.401036	0.400342	0.404849	0.401159	0.402566	0.402311	0.40189	0.399809	0.396172	0.394181	0.395436	0.391682	0.387952	0.387557	0.38717	0.386899	0.38835	0.388089	0.387831	0.385856	0.388806	0.39004	0.391166	0.388974	0.390106	0.391241
	-0.415631	-0.41652	-0.41742	-0.418331	-0.41925	-0.420175	-0.421105	-0.421301	-0.422186	-0.423068	-0.423947	-0.424821	-0.425688	-0.426547	-0.427397	-0.428878	-0.429565	-0.430931	-0.431551	-0.431424	-0.431973	-0.433196	-0.434359	-0.434774	-0.435176	-0.435565	-0.435941	-0.436302	-0.436649	-0.436244	-0.43651	-0.436758	-0.436988	-0.437889	-0.438038	-0.438859	-0.43893	-0.439678	-0.439677	-0.439667	-0.440336	-0.440261	-0.440179	-0.440091	-0.439997	-0.439161	-0.439007	-0.438109	-0.438583
	-0.477266	-0.479005	-0.480653	-0.480733	-0.480015	-0.480747	-0.481451	-0.481364	-0.481923	-0.48093	-0.482836	-0.484585	-0.48475	-0.484154	-0.48203	-0.482826	-0.481379	-0.480657	-0.479893	-0.478372	-0.478342	-0.478322	-0.477599	-0.477658	-0.478451	-0.477784	-0.477191	-0.476673	-0.475412	-0.474891	-0.47291	-0.471664	-0.4689	-0.468296	-0.466167	-0.464758	-0.46335	-0.46194	-0.461292	-0.461406	-0.460802	-0.460913	-0.460976	-0.460324	-0.458911	-0.457448	-0.455219	-0.454417	-0.452843
	-0.112427	-0.115193	-0.12006	-0.124954	-0.128925	-0.13402	-0.137703	-0.140925	-0.144707	-0.149151	-0.152139	-0.157725	-0.162415	-0.16822	-0.172003	-0.175345	-0.17933	-0.184378	-0.188933	-0.194116	-0.198339	-0.205123	-0.209917	-0.214302	-0.221235	-0.226097	-0.230996	-0.236948	-0.241939	-0.247479	-0.254058	-0.258605	-0.263651	-0.268237	-0.273375	-0.280015	-0.286638	-0.290172	-0.294767	-0.301439	-0.307015	-0.312018	-0.316478	-0.322434	-0.326849	-0.331762	-0.33664	-0.342502	-0.347334
	-0.443882	-0.446833	-0.449748	-0.451107	-0.452539	-0.454042	-0.455615	-0.457257	-0.46049	-0.462166	-0.464674	-0.466439	-0.471319	-0.473021	-0.4748	-0.477415	-0.480813	-0.48266	-0.484582	-0.487338	-0.490112	-0.492144	-0.494245	-0.49641	-0.499398	-0.501633	-0.503925	-0.506271	-0.508666	-0.511868	-0.513487	-0.515905	-0.519117	-0.521549	-0.524008	-0.528014	-0.530417	-0.532841	-0.536044	-0.539208	-0.541573	-0.544708	-0.547798	-0.550081	-0.552367	-0.556173	-0.559113	-0.561998	-0.564066
	0.37289	0.371325	0.36928	0.365815	0.36227	0.357166	0.355923	0.354153	0.353904	0.352297	0.349241	0.34671	0.345177	0.343609	0.342512	0.342332	0.339123	0.335836	0.333914	0.332357	0.330264	0.328079	0.3248	0.322944	0.321478	0.318968	0.318905	0.315433	0.31288	0.310312	0.307764	0.304706	0.298352	0.296472	0.296558	0.29282	0.288677	0.285631	0.282207	0.279847	0.279019	0.276279	0.274007	0.271264	0.268518	0.266238	0.263955	0.261699	0.260006
	-0.569975	-0.575961	-0.579405	-0.582819	-0.583681	-0.589206	-0.592171	-0.597445	-0.600161	-0.602833	-0.605457	-0.608032	-0.612908	-0.617574	-0.61968	-0.621743	-0.626115	-0.630284	-0.631902	-0.633485	-0.635032	-0.63654	-0.638009	-0.641791	-0.645377	-0.646418	-0.647432	-0.648418	-0.649376	-0.650304	-0.651202	-0.654425	-0.655108	-0.655768	-0.658761	-0.659222	-0.659668	-0.660101	-0.66052	-0.660926	-0.661318	-0.661697	-0.664418	-0.664618	-0.667169	-0.667207	-0.66725	-0.6673	-0.667356
	-0.208832	-0.207558	-0.207171	-0.206694	-0.207095	-0.207528	-0.212591	-0.214727	-0.215881	-0.215213	-0.214657	-0.21227	-0.212704	-0.213111	-0.21252	-0.210928	-0.208327	-0.205679	-0.202003	-0.204795	-0.204742	-0.203722	-0.205484	-0.20719	-0.207032	-0.208701	-0.205476	-0.206862	-0.206388	-0.210533	-0.208048	-0.205467	-0.204725	-0.202975	-0.202936	-0.200984	-0.200933	-0.20188	-0.202864	-0.202077	-0.200491	-0.199011	-0.195632	-0.193976	-0.192226	-0.193229	-0.193175	-0.189285	-0.189122
	-0.231437	-0.231423	-0.232898	-0.234318	-0.233463	-0.233382	-0.233352	-0.233322	-0.232518	-0.230939	-0.230081	-0.228442	-0.229743	-0.230264	-0.23151	-0.231934	-0.23159	-0.231305	-0.230304	-0.22931	-0.22827	-0.228683	-0.228376	-0.22885	-0.230058	-0.229678	-0.229262	-0.228135	-0.227795	-0.227516	-0.22725	-0.226994	-0.226801	-0.225118	-0.225668	-0.224726	-0.224566	-0.223687	-0.225763	-0.2263	-0.226851	-0.226694	-0.226553	-0.22643	-0.227098	-0.227061	-0.227093	-0.227196	-0.228093
	0.446675	0.443889	0.439672	0.435078	0.431903	0.429636	0.428762	0.427394	0.424512	0.420662	0.417864	0.413228	0.41141	0.406403	0.4037	0.399666	0.400373	0.3978	0.394296	0.391752	0.384641	0.382174	0.381043	0.377137	0.373186	0.371951	0.371604	0.368488	0.364016	0.362748	0.36138	0.358504	0.359837	0.356136	0.351095	0.349398	0.349571	0.346002	0.344793	0.344597	0.341245	0.339363	0.338954	0.335364	0.331929	0.328584	0.322885	0.323271	0.319624
	-0.160902	-0.166726	-0.168964	-0.174245	-0.177886	-0.180063	-0.182784	-0.187496	-0.18909	-0.191688	-0.196874	-0.198483	-0.200534	-0.205563	-0.208001	-0.210916	-0.21533	-0.219167	-0.222499	-0.223313	-0.226682	-0.229572	-0.232545	-0.237081	-0.238528	-0.242984	-0.244772	-0.246002	-0.248286	-0.251585	-0.25583	-0.258516	-0.262215	-0.265341	-0.268951	-0.270538	-0.272142	-0.273654	-0.276089	-0.276409	-0.278663	-0.280375	-0.284611	-0.285695	-0.289761	-0.288133	-0.291488	-0.291714	-0.292929
	-0.00639347	-0.0016972	0.000804072	0.00730256	0.0132748	0.0166924	0.0222187	0.0287881	0.0291032	0.034552	0.0389021	0.0441503	0.0504734	0.0542784	0.05496	0.0603436	0.0651962	0.0704493	0.0735404	0.0776016	0.0801363	0.0879441	0.0926662	0.0999719	0.106308	0.109614	0.114523	0.1189	0.124279	0.129097	0.134424	0.137733	0.142726	0.149903	0.152575	0.159071	0.162524	0.167527	0.170481	0.17398	0.180051	0.185062	0.189581	0.193607	0.198201	0.204361	0.21059	0.216355	0.221053
	-0.206567	-0.209711	-0.214023	-0.217199	-0.220346	-0.222269	-0.226452	-0.231702	-0.23342	-0.237312	-0.243302	-0.24798	-0.250316	-0.253797	-0.258268	-0.260239	-0.263278	-0.266271	-0.268105	-0.27108	-0.272895	-0.274735	-0.276599	-0.278484	-0.2815	-0.284462	-0.28737	-0.289038	-0.289387	-0.291906	-0.294372	-0.295599	-0.296776	-0.297903	-0.29898	-0.301197	-0.302256	-0.304459	-0.30432	-0.305325	-0.306365	-0.308476	-0.310471	-0.311243	-0.310794	-0.311422	-0.313129	-0.312503	-0.313034
	-0.281765	-0.278785	-0.279949	-0.281071	-0.278773	-0.279765	-0.279975	-0.280155	-0.280308	-0.279747	-0.283411	-0.281159	-0.278842	-0.278926	-0.278084	-0.280566	-0.279612	-0.277749	-0.271646	-0.268753	-0.269177	-0.266376	-0.265343	-0.264302	-0.262507	-0.261678	-0.256711	-0.255918	-0.253503	-0.25182	-0.255003	-0.25147	-0.247875	-0.245876	-0.243808	-0.241837	-0.240822	-0.241516	-0.238875	-0.234504	-0.23511	-0.237314	-0.236885	-0.232048	-0.228651	-0.228631	-0.230277	-0.231017	-0.228449
	0.227305	0.227299	0.226386	0.228254	0.230038	0.231678	0.236101	0.237003	0.239034	0.241115	0.241274	0.24231	0.245175	0.246299	0.249254	0.24779	0.247565	0.248322	0.24987	0.25119	0.251571	0.253813	0.256006	0.256425	0.25787	0.260277	0.260011	0.265415	0.267133	0.266949	0.269508	0.269205	0.27056	0.269936	0.274782	0.277777	0.277014	0.278987	0.277319	0.274743	0.273924	0.276703	0.277539	0.281916	0.283465	0.288817	0.291482	0.292174	0.292679
	-0.338248	-0.339096	-0.339916	-0.342712	-0.344399	-0.346119	-0.348805	-0.347084	-0.349263	-0.350318	-0.349242	-0.352195	-0.350862	-0.352481	-0.353826	-0.352681	-0.35126	-0.350841	-0.350418	-0.34784	-0.347258	-0.347596	-0.346709	-0.345669	-0.343473	-0.342266	-0.339969	-0.337585	-0.333966	-0.333268	-0.329325	-0.325147	-0.321804	-0.321447	-0.317775	-0.316023	-0.314187	-0.312276	-0.309292	-0.306245	-0.302065	-0.29991	-0.296703	-0.289156	-0.283431	-0.281749	-0.277881	-0.274991	-0.270003
	0.28651	0.287757	0.288912	0.29098	0.292989	0.294974	0.296903	0.297768	0.30014	0.300542	0.300399	0.30374	0.303477	0.303118	0.30839	0.309189	0.308469	0.308763	0.309512	0.309116	0.311605	0.311068	0.311987	0.312867	0.312281	0.312795	0.313367	0.315389	0.314865	0.315963	0.315135	0.316243	0.315219	0.317135	0.319004	0.318816	0.319073	0.320263	0.320826	0.318747	0.31861	0.316934	0.316187	0.316821	0.316889	0.317438	0.316	0.317094	0.318289
	-0.0964336	-0.0943969	-0.0923931	-0.0923554	-0.0913386	-0.0907378	-0.0895402	-0.0902899	-0.089094	-0.0873806	-0.0871175	-0.0844081	-0.0832174	-0.0840225	-0.0827651	-0.0799222	-0.0760647	-0.0731201	-0.0721344	-0.0711762	-0.0687562	-0.0683649	-0.0689902	-0.0661967	-0.0638495	-0.0619464	-0.0590607	-0.0586149	-0.055695	-0.0547401	-0.051785	-0.0502521	-0.0436988	-0.0420123	-0.039932	-0.037424	-0.0373715	-0.0342548	-0.0325464	-0.0288543	-0.0255169	-0.0236466	-0.020802	-0.0178993	-0.0149039	-0.0122566	-0.010565	-0.00742331	-0.0057484
	-0.41423	-0.414498	-0.414768	-0.41412	-0.413355	-0.41247	-0.409735	-0.411822	-0.411308	-0.411588	-0.411804	-0.41104	-0.410967	-0.409168	-0.407312	-0.406206	-0.402455	-0.401121	-0.399784	-0.399257	-0.397874	-0.395641	-0.395786	-0.395675	-0.392897	-0.390962	-0.39149	-0.39029	-0.386563	-0.383651	-0.380746	-0.381138	-0.378159	-0.378491	-0.374607	-0.370708	-0.369327	-0.366325	-0.365851	-0.364576	-0.362564	-0.359819	-0.356231	-0.351742	-0.350607	-0.346096	-0.342352	-0.338565	-0.336401
	0.0866345	0.0886875	0.0895705	0.0923015	0.0942811	0.0962483	0.0982637	0.100912	0.100799	0.104334	0.107684	0.108573	0.111653	0.112269	0.11302	0.115214	0.118382	0.12428	0.12861	0.131288	0.134068	0.139055	0.139425	0.142871	0.145578	0.150119	0.154793	0.157022	0.161893	0.168147	0.174582	0.181995	0.185207	0.188019	0.193381	0.195313	0.199837	0.205742	0.208724	0.212962	0.216778	0.221072	0.225339	0.231711	0.236847	0.240333	0.245995	0.250758	0.254941
	0.221619	0.220183	0.222558	0.221635	0.223157	0.222043	0.22346	0.224141	0.226078	0.225472	0.226743	0.227375	0.228074	0.226235	0.226231	0.225626	0.22632	0.227609	0.227017	0.223261	0.222694	0.221383	0.218125	0.2168	0.216654	0.213884	0.214891	0.215085	0.214468	0.213702	0.212787	0.212343	0.211839	0.208797	0.211525	0.207834	0.205984	0.204692	0.204002	0.202634	0.201958	0.19813	0.197383	0.19521	0.194348	0.190996	0.19028	0.187652	0.184392
	-0.146787	-0.152731	-0.155056	-0.157492	-0.15818	-0.158981	-0.165232	-0.166026	-0.168682	-0.169721	-0.17274	-0.172279	-0.173787	-0.173658	-0.17362	-0.17726	-0.179239	-0.179549	-0.178057	-0.178343	-0.180515	-0.182827	-0.185269	-0.187837	-0.18494	-0.185494	-0.187866	-0.190311	-0.192822	-0.195393	-0.198018	-0.19883	-0.20142	-0.204043	-0.206573	-0.210747	-0.213086	-0.21545	-0.223053	-0.226851	-0.228829	-0.230724	-0.232414	-0.235758	-0.24076	-0.240231	-0.239625	-0.242535	-0.243627
	0.133048	0.133168	0.133283	0.1354	0.136238	0.137121	0.138687	0.138932	0.13986	0.139507	0.141836	0.14288	0.143918	0.14554	0.146513	0.1482	0.151196	0.15418	0.155193	0.156282	0.158171	0.157528	0.158267	0.161703	0.16451	0.164635	0.168046	0.168129	0.170852	0.173611	0.174445	0.174713	0.176965	0.177868	0.177505	0.179195	0.180288	0.186071	0.184601	0.185678	0.18656	0.189383	0.188946	0.189165	0.190033	0.191502	0.19421	0.196837	0.197381
	-0.0463347	-0.0454015	-0.0443396	-0.0432411	-0.0409886	-0.0388795	-0.0355396	-0.0346817	-0.0313058	-0.0292085	-0.0284767	-0.0252358	-0.0206939	-0.0186423	-0.0166636	-0.0147597	-0.0128484	-0.0110153	-0.009262	-0.00500213	-0.00323583	-0.000250647	0.00525067	0.00835674	0.00898712	0.0121445	0.016623	0.0211369	0.0231067	0.0237418	0.0268352	0.0324749	0.0332459	0.0352766	0.0410703	0.0431278	0.0451618	0.0497592	0.0520039	0.0543146	0.0578155	0.0625935	0.0649417	0.0685718	0.0721919	0.0770978	0.0782878	0.0806779	0.084265
	0.187189	0.190807	0.192908	0.195635	0.198747	0.202556	0.20499	0.20464	0.206965	0.209934	0.211877	0.214464	0.219129	0.222752	0.22453	0.226251	0.230395	0.232101	0.234112	0.235715	0.239676	0.242971	0.244575	0.245112	0.246989	0.249869	0.251012	0.2518	0.252563	0.25497	0.258665	0.261338	0.261986	0.264691	0.268094	0.2722	0.275633	0.277369	0.278414	0.2816	0.283208	0.287006	0.289826	0.292029	0.294997	0.2973	0.297219	0.300616	0.304749
	0.0217331	0.0197768	0.019901	0.0214015	0.0201625	0.0204999	0.0198267	0.020238	0.0212599	0.0203243	0.020197	0.0190637	0.0195625	0.0195822	0.0190372	0.0202858	0.0210927	0.0224652	0.0236154	0.0235242	0.0257165	0.0256161	0.0279072	0.0290525	0.0297089	0.0308125	0.0293496	0.0304747	0.031191	0.0306878	0.0317276	0.0328454	0.0325417	0.0328205	0.0351766	0.0368443	0.0388802	0.0401939	0.0420184	0.0462019	0.049157	0.0509036	0.0529905	0.0549228	0.0566987	0.0587234	0.0607138	0.061628	0.0627123
	0.0848515	0.085975	0.0878988	0.0910155	0.093795	0.0974806	0.10083	0.104239	0.106779	0.109745	0.112004	0.113495	0.116959	0.119115	0.121341	0.124111	0.124964	0.125843	0.128326	0.130398	0.132452	0.135673	0.13839	0.141561	0.146061	0.149746	0.152591	0.156179	0.161387	0.166324	0.169696	0.170968	0.173472	0.176384	0.179224	0.181144	0.184205	0.188884	0.189899	0.190496	0.193468	0.195112	0.196298	0.197842	0.200532	0.201907	0.202756	0.204291	0.208627
	0.448662	0.445513	0.447411	0.45138	0.451663	0.451939	0.452304	0.451964	0.453751	0.455629	0.456256	0.456279	0.459975	0.457953	0.457318	0.457269	0.459343	0.460707	0.462755	0.464843	0.463393	0.467097	0.467164	0.467027	0.468366	0.467744	0.463761	0.467935	0.467799	0.464041	0.467678	0.470759	0.470956	0.472587	0.477144	0.482446	0.485668	0.489603	0.493412	0.49357	0.496535	0.498729	0.497365	0.498343	0.498032	0.501298	0.502927	0.503614	0.504893
	-0.18661	-0.188497	-0.192069	-0.195675	-0.196069	-0.19726	-0.196874	-0.198807	-0.200635	-0.204001	-0.205767	-0.209121	-0.209273	-0.210233	-0.212045	-0.212229	-0.213917	-0.214788	-0.217258	-0.216481	-0.221148	-0.221631	-0.221117	-0.224389	-0.223521	-0.224998	-0.223205	-0.221271	-0.222326	-0.221634	-0.224034	-0.222321	-0.218804	-0.217489	-0.219253	-0.219314	-0.218446	-0.21665	-0.215575	-0.21517	-0.214668	-0.213303	-0.212675	-0.211139	-0.209417	-0.206795	-0.207294	-0.206908	-0.205647
	-0.223511	-0.222768	-0.219965	-0.217133	-0.215052	-0.211726	-0.209601	-0.205874	-0.203407	-0.19981	-0.195421	-0.191349	-0.188009	-0.183845	-0.179687	-0.176729	-0.173751	-0.172032	-0.167547	-0.16263	-0.160447	-0.15739	-0.153124	-0.150483	-0.148275	-0.145336	-0.142393	-0.139811	-0.136008	-0.133402	-0.130855	-0.127564	-0.124752	-0.124062	-0.123446	-0.121274	-0.118409	-0.116102	-0.113078	-0.112924	-0.110006	-0.10752	-0.106327	-0.103597	-0.100497	-0.0986369	-0.0963785	-0.0945007	-0.0913379
	0.0753935	0.0761158	0.0763755	0.0772285	0.0780822	0.0795158	0.0793957	0.0797688	0.0810691	0.0801346	0.0828603	0.0871897	0.0878784	0.0896562	0.092999	0.0953385	0.0966029	0.0972314	0.0972903	0.0973584	0.100037	0.0999343	0.10031	0.100646	0.0978522	0.100909	0.101713	0.101917	0.103537	0.104522	0.103916	0.103702	0.104358	0.105337	0.106128	0.104167	0.106384	0.105892	0.105848	0.108459	0.10735	0.107224	0.108157	0.107514	0.105227	0.105587	0.105993	0.104182	0.102318
	0.18398	0.185384	0.185587	0.186968	0.186922	0.185692	0.184444	0.1849	0.184808	0.184744	0.184616	0.184186	0.183793	0.18427	0.183975	0.183169	0.183496	0.183198	0.181424	0.181691	0.181169	0.180671	0.180712	0.18026	0.179333	0.17789	0.178238	0.17862	0.179072	0.179834	0.180256	0.180377	0.180567	0.179956	0.17939	0.179162	0.179209	0.179309	0.181241	0.182317	0.182203	0.183527	0.183161	0.185454	0.189243	0.189353	0.190945	0.193782	0.195238
	0.0760548	0.0710876	0.0687637	0.0703608	0.0666459	0.0654809	0.064302	0.0618274	0.0606174	0.0593904	0.0567761	0.055335	0.0551571	0.0536838	0.0521092	0.0478705	0.0437916	0.0423405	0.0394055	0.0390087	0.0359393	0.0342199	0.0311104	0.0278915	0.0259326	0.0279794	0.0247175	0.0213634	0.0205696	0.0183197	0.0186418	0.0177026	0.0154214	0.0130841	0.0108732	0.00870369	0.00511954	0.00277381	0.000388551	-0.00331423	-0.00961703	-0.0132225	-0.0155023	-0.0177343	-0.0200033	-0.0223052	-0.0259181	-0.0281	-0.0315002
	0.373488	0.374738	0.376358	0.380357	0.380925	0.380839	0.382603	0.385284	0.385914	0.384994	0.383524	0.384907	0.387209	0.388932	0.391019	0.393009	0.3931	0.393296	0.393469	0.395526	0.395093	0.392235	0.395736	0.395342	0.39587	0.396351	0.397322	0.396376	0.397456	0.398658	0.39882	0.400319	0.400346	0.40338	0.402609	0.40325	0.401926	0.405954	0.404679	0.407389	0.406432	0.406585	0.407411	0.408975	0.411212	0.411555	0.411373	0.415642	0.416643
	-0.322848	-0.322158	-0.321989	-0.322343	-0.321779	-0.321281	-0.320357	-0.319953	-0.320038	-0.320613	-0.318827	-0.320805	-0.320424	-0.321025	-0.320708	-0.320881	-0.321053	-0.321191	-0.321295	-0.321428	-0.320607	-0.320696	-0.321694	-0.319801	-0.319303	-0.319277	-0.318803	-0.318305	-0.31778	-0.318239	-0.31729	-0.317747	-0.317217	-0.316681	-0.316626	-0.315608	-0.315003	-0.315264	-0.314984	-0.314193	-0.312397	-0.311951	-0.311016	-0.309036	-0.308365	-0.308117	-0.307342	-0.305549	-0.304146
	0.257854	0.257598	0.258092	0.254523	0.256502	0.254408	0.253873	0.25567	0.255658	0.255387	0.254135	0.25289	0.25336	0.252952	0.249181	0.250939	0.250213	0.250267	0.25105	0.248531	0.247519	0.246355	0.24753	0.246186	0.24564	0.241914	0.238049	0.235588	0.237018	0.236818	0.23505	0.231717	0.230854	0.226878	0.22449	0.222033	0.224319	0.222517	0.219063	0.214063	0.210665	0.209588	0.206134	0.205115	0.203328	0.201661	0.199236	0.19517	0.190235
	-0.0146261	-0.0134609	-0.011508	-0.0112284	-0.00927276	-0.0112379	-0.00907806	-0.0069301	-0.00462894	-0.00295667	-0.000454606	-0.000419925	0.0011711	0.00107327	0.00414904	0.00637483	0.00859224	0.00996581	0.0104959	0.0110188	0.0124252	0.0122546	0.0160993	0.0207777	0.022163	0.0259077	0.0288841	0.0327205	0.0349098	0.0346159	0.0375395	0.038872	0.0394513	0.0400032	0.0421463	0.0434752	0.046395	0.0484479	0.04958	0.0530885	0.0566811	0.0579564	0.0569114	0.0617022	0.0617624	0.0626262	0.0642331	0.0649567	0.0697676
	-0.0898606	-0.0891605	-0.0877667	-0.0866542	-0.0858019	-0.0845323	-0.0825068	-0.0810829	-0.0799883	-0.0791808	-0.0780282	-0.0768945	-0.0747626	-0.0748743	-0.0723165	-0.0710755	-0.0705181	-0.0679967	-0.0667519	-0.0664902	-0.0639517	-0.0616974	-0.0583668	-0.0562889	-0.0538527	-0.052733	-0.048988	-0.0475531	-0.0468193	-0.0437326	-0.0391976	-0.036515	-0.0327573	-0.0298912	-0.0288897	-0.0271052	-0.0235427	-0.0202814	-0.0173852	-0.0138117	-0.0105107	-0.00879511	-0.00572121	-0.00292094	0.000240418	0.00473833	0.00695038	0.0101383	0.0124619
	0.267394	0.266872	0.266222	0.267745	0.268174	0.273391	0.272912	0.274766	0.273227	0.274015	0.273552	0.274218	0.274897	0.275435	0.27241	0.272887	0.275672	0.277122	0.27732	0.27865	0.277541	0.279952	0.281278	0.277873	0.277761	0.278637	0.278357	0.276921	0.276557	0.275999	0.278825	0.275976	0.273176	0.272648	0.275509	0.273661	0.270524	0.26959	0.268555	0.269727	0.265159	0.266451	0.265345	0.261767	0.259207	0.258855	0.257218	0.2601	0.25964
	-0.00332384	-0.00440633	-0.0053169	-0.00612548	-0.00581718	-0.00648759	-0.0080661	-0.00859793	-0.00808334	-0.00529323	-0.00760073	-0.00553087	-0.00530496	-0.00590917	-0.00423376	-0.00251631	-0.00386797	-0.00199849	-0.00530323	-0.00431493	-0.00641826	-0.00539758	-0.0065384	-0.00449527	-0.00455042	-0.00359554	-0.00474673	-0.0038145	-0.00181566	-0.000919033	-0.000112655	0.000741888	-0.000457478	-0.00169159	-0.000941288	-0.00240819	-0.000818319	-0.00246924	-0.003172	-0.00191848	-0.00189231	-0.0040402	-0.00518753	-0.00215594	-0.00224974	-0.00134253	-0.00261691	-0.00289355	-0.00217377
	0.735243	0.737606	0.739879	0.740816	0.743675	0.745248	0.744287	0.74646	0.749722	0.750412	0.749827	0.74917	0.746602	0.749841	0.749696	0.752643	0.750335	0.751159	0.750024	0.753529	0.753331	0.755773	0.762112	0.760753	0.760624	0.760471	0.760507	0.761355	0.761544	0.764244	0.765662	0.767893	0.771437	0.772284	0.771815	0.769356	0.766189	0.766228	0.769426	0.771279	0.774379	0.774805	0.775902	0.775036	0.774661	0.776287	0.777368	0.78041	0.779656
	0.648774	0.65105	0.653972	0.655738	0.65883	0.659953	0.660345	0.663854	0.665467	0.667109	0.668652	0.669409	0.672111	0.672949	0.67492	0.681238	0.684458	0.688874	0.687636	0.689996	0.691668	0.687248	0.689145	0.691664	0.691596	0.694034	0.69401	0.69645	0.697029	0.700075	0.701264	0.703602	0.704647	0.705085	0.704313	0.707857	0.707541	0.708335	0.706634	0.707361	0.70722	0.707619	0.708041	0.707158	0.708096	0.709571	0.707773	0.710798	0.711838
	0.045101	0.0442034	0.0453073	0.0448743	0.0450034	0.0476931	0.0493423	0.0488707	0.0483776	0.0499283	0.0509349	0.048419	0.0480484	0.0482112	0.0493985	0.0501406	0.0498798	0.0511053	0.0522789	0.0533706	0.0533675	0.0559135	0.0595441	0.0586634	0.0583515	0.0596579	0.0600966	0.0576349	0.0592772	0.0599447	0.0632134	0.0630614	0.0640097	0.0654995	0.0686182	0.0702552	0.072446	0.0731953	0.0755175	0.0784676	0.0805088	0.0831504	0.0848193	0.0844299	0.0856518	0.0874312	0.0897667	0.0911844	0.0936113
	0.723922	0.727235	0.731015	0.733127	0.735065	0.73743	0.741823	0.742476	0.743551	0.745613	0.746591	0.747549	0.752153	0.753672	0.758306	0.76093	0.763971	0.764761	0.763831	0.765805	0.765621	0.766046	0.768543	0.771011	0.77292	0.774203	0.774429	0.774666	0.777477	0.779664	0.779232	0.778816	0.778272	0.779166	0.779466	0.777536	0.779502	0.776102	0.776735	0.773773	0.77391	0.772841	0.773062	0.77308	0.774038	0.771411	0.771437	0.771981	0.767347
	0.285133	0.275695	0.27009	0.260682	0.254043	0.247517	0.235953	0.227335	0.216421	0.20827	0.196652	0.194272	0.185419	0.17933	0.174676	0.167383	0.161277	0.152623	0.14301	0.138919	0.128627	0.127505	0.123838	0.120215	0.117891	0.112968	0.109274	0.105398	0.101348	0.0973027	0.0960203	0.0911131	0.0838279	0.0803856	0.0756346	0.0697476	0.0666301	0.0624617	0.0597325	0.0582721	0.0567548	0.0526085	0.0536511	0.048338	0.0471466	0.0475899	0.0482578	0.0491587	0.0503014
	0.140714	0.14282	0.146223	0.149559	0.150156	0.15028	0.150795	0.153472	0.152496	0.154143	0.157512	0.16037	0.161355	0.161773	0.16343	0.164583	0.165762	0.166097	0.167301	0.169783	0.169504	0.170975	0.171462	0.170532	0.170917	0.172152	0.172003	0.173611	0.173779	0.173877	0.176236	0.176326	0.176792	0.179563	0.180108	0.178774	0.179662	0.18004	0.180315	0.179555	0.180557	0.177972	0.17904	0.177946	0.178701	0.179909	0.178868	0.177408	0.176395
	0.0940736	0.0938144	0.0934233	0.0926405	0.0876689	0.0904365	0.0892915	0.0921104	0.0907807	0.0891131	0.0871158	0.0888642	0.086511	0.0838674	0.0809421	0.0818105	0.0748229	0.0716462	0.0682222	0.0686259	0.0612076	0.0576334	0.0579113	0.0582601	0.054634	0.0508428	0.043091	0.0433075	0.0357739	0.0321544	0.0324548	0.0288248	0.0250718	0.0212005	0.0172147	0.00931573	0.00536233	-0.00224742	-0.00565496	-0.012991	-0.0163972	-0.0158713	-0.0192669	-0.0225153	-0.0256148	-0.0247612	-0.023742	-0.0266089	-0.0333609
	-0.493063	-0.489309	-0.486367	-0.482314	-0.479143	-0.475056	-0.471921	-0.467879	-0.464735	-0.461592	-0.457495	-0.453284	-0.449025	-0.446646	-0.443394	-0.441074	-0.437771	-0.433551	-0.431246	-0.428037	-0.423929	-0.418864	-0.414702	-0.408683	-0.406329	-0.403085	-0.399016	-0.394062	-0.390083	-0.387145	-0.383388	-0.377785	-0.37406	-0.373176	-0.372253	-0.367573	-0.364725	-0.360946	-0.359126	-0.354579	-0.349103	-0.346481	-0.343949	-0.339583	-0.336207	-0.332917	-0.329713	-0.324666	-0.321435
1	-0.115029	-0.11428	-0.114706	-0.116375	-0.118132	-0.115633	-0.114084	-0.11463	-0.115096	-0.115477	-0.115911	-0.113136	-0.114456	-0.114723	-0.116033	-0.116285	-0.115546	-0.115908	-0.117367	-0.119924	-0.120466	-0.122177	-0.122956	-0.123817	-0.126787	-0.128756	-0.127626	-0.127448	-0.127204	-0.126959	-0.129756	-0.131328	-0.131821	-0.132461	-0.13521	-0.136747	-0.137147	-0.136412	-0.137656	-0.134649	-0.133688	-0.131652	-0.130638	-0.129629	-0.128552	-0.128492	-0.131621	-0.134697	-0.133529
	0.441855	0.442056	0.441333	0.439801	0.439153	0.436713	0.436666	0.437366	0.434561	0.434313	0.431279	0.430673	0.43079	0.42902	0.426268	0.427018	0.425023	0.426294	0.424765	0.419702	0.416436	0.41405	0.410841	0.407595	0.40504	0.404086	0.400422	0.395867	0.398311	0.396471	0.395576	0.392784	0.393383	0.391131	0.389617	0.387998	0.384402	0.382473	0.377055	0.371547	0.36674	0.362752	0.361466	0.361073	0.360679	0.355016	0.3555	0.347208	0.343428
	-0.319142	-0.319571	-0.320021	-0.32049	-0.322095	-0.322527	-0.32298	-0.323452	-0.323942	-0.32445	-0.324975	-0.325515	-0.32607	-0.326638	-0.32722	-0.327812	-0.328416	-0.32903	-0.329653	-0.330285	-0.332041	-0.332614	-0.333196	-0.333788	-0.334389	-0.334997	-0.335612	-0.335039	-0.335585	-0.336131	-0.336679	-0.337226	-0.338889	-0.33936	-0.340951	-0.341351	-0.341757	-0.342167	-0.342502	-0.342762	-0.343025	-0.343289	-0.343554	-0.34382	-0.344085	-0.344349	-0.344534	-0.34464	-0.344743
	-0.395894	-0.397418	-0.39898	-0.401463	-0.403922	-0.405469	-0.407049	-0.409548	-0.410181	-0.411727	-0.413296	-0.415771	-0.417319	-0.418885	-0.420467	-0.422947	-0.42538	-0.427766	-0.429218	-0.430684	-0.432159	-0.433581	-0.434948	-0.436256	-0.437505	-0.438753	-0.439999	-0.44124	-0.442475	-0.443703	-0.446694	-0.447785	-0.447921	-0.448934	-0.449935	-0.450924	-0.451898	-0.453744	-0.453681	-0.454427	-0.455094	-0.455743	-0.45726	-0.458699	-0.459177	-0.459579	-0.459906	-0.46199	-0.462108
	0.377465	0.373883	0.367356	0.359758	0.353837	0.344241	0.340007	0.333802	0.328378	0.319323	0.312	0.304671	0.29834	0.29121	0.284104	0.279648	0.273435	0.265413	0.256583	0.249628	0.244614	0.237941	0.225128	0.219807	0.213642	0.206639	0.202416	0.197249	0.189338	0.183232	0.178061	0.169403	0.163489	0.158452	0.155292	0.148781	0.145152	0.138868	0.131856	0.129594	0.126607	0.120222	0.114919	0.112382	0.109061	0.104025	0.0990769	0.0924643	0.0877912
	-0.426513	-0.427955	-0.431728	-0.433153	-0.43691	-0.438321	-0.439802	-0.443613	-0.447339	-0.44872	-0.450174	-0.451697	-0.453285	-0.454937	-0.456647	-0.458414	-0.460234	-0.462105	-0.464023	-0.465987	-0.467994	-0.470041	-0.47439	-0.476363	-0.478379	-0.480435	-0.484794	-0.486777	-0.488803	-0.490872	-0.492981	-0.490288	-0.492143	-0.494018	-0.500438	-0.50205	-0.505957	-0.507481	-0.509041	-0.512898	-0.514375	-0.515891	-0.517443	-0.521294	-0.522766	-0.524277	-0.525826	-0.527411	-0.529029
	-0.74502	-0.746407	-0.748403	-0.749795	-0.75238	-0.753732	-0.755691	-0.757628	-0.759543	-0.76085	-0.763347	-0.764607	-0.766469	-0.76772	-0.768984	-0.770258	-0.771542	-0.772832	-0.774127	-0.775425	-0.777309	-0.778567	-0.779825	-0.78108	-0.782917	-0.784123	-0.785324	-0.786519	-0.787706	-0.788884	-0.790051	-0.791207	-0.792351	-0.794068	-0.796319	-0.797307	-0.798872	-0.800347	-0.801733	-0.803073	-0.803781	-0.804484	-0.80518	-0.807629	-0.808194	-0.808758	-0.809904	-0.810422	-0.810936
	-0.760007	-0.761756	-0.762885	-0.763433	-0.763399	-0.763351	-0.763896	-0.765605	-0.766687	-0.767184	-0.767706	-0.7676	-0.769189	-0.76958	-0.769994	-0.771001	-0.770201	-0.771133	-0.771476	-0.77241	-0.772756	-0.773125	-0.773516	-0.7745	-0.774287	-0.774669	-0.774462	-0.775379	-0.775669	-0.775983	-0.776892	-0.777217	-0.7781	-0.778362	-0.778615	-0.778858	-0.779131	-0.779435	-0.780341	-0.781241	-0.781566	-0.781927	-0.783467	-0.783215	-0.783572	-0.785111	-0.786041	-0.785185	-0.786082
	0.0328026	0.0301169	0.0186548	0.014819	0.0139465	0.00847304	0.00141511	-0.0011014	-0.00207565	-0.00761592	-0.0161614	-0.0201354	-0.0256567	-0.0312658	-0.0354024	-0.0380583	-0.0437907	-0.046571	-0.0582366	-0.0637406	-0.0707655	-0.0763018	-0.0803482	-0.0873675	-0.089882	-0.099832	-0.103725	-0.104669	-0.110132	-0.115545	-0.122364	-0.123012	-0.129529	-0.131425	-0.130148	-0.131705	-0.133076	-0.140279	-0.14283	-0.143742	-0.147576	-0.149968	-0.152474	-0.154889	-0.160025	-0.164978	-0.168301	-0.174367	-0.174253
	0.0715927	0.0707035	0.0697213	0.0687799	0.0678794	0.0689352	0.0660763	0.0653071	0.0645798	0.0637614	0.0628519	0.0580211	0.0552667	0.0544485	0.0516035	0.0506877	0.0496529	0.0484989	0.0473586	0.0443168	0.0412817	0.0382468	0.0371204	0.035855	0.0344509	0.0329085	0.0332766	0.0315993	0.0278776	0.0281166	0.0224832	0.0228545	0.0192648	0.0175874	0.0138615	0.0120457	0.0100946	0.00801073	0.00579694	0.00345611	0.00099119	-0.00159474	-0.00429854	-0.00903194	-0.0118352	-0.0166679	-0.0213519	-0.0238415	-0.0263137
	-0.22668	-0.225907	-0.228524	-0.225861	-0.225024	-0.224207	-0.225099	-0.226018	-0.22528	-0.226267	-0.22368	-0.217515	-0.211132	-0.208129	-0.205004	-0.203556	-0.202097	-0.200627	-0.197457	-0.196078	-0.194801	-0.193627	-0.192558	-0.194974	-0.193896	-0.194512	-0.18972	-0.183005	-0.181462	-0.17641	-0.176523	-0.174814	-0.174783	-0.167638	-0.160004	-0.153672	-0.150791	-0.147866	-0.146589	-0.143471	-0.138516	-0.128105	-0.126203	-0.122566	-0.118884	-0.115163	-0.109715	-0.107726	-0.10402
	0.69315	0.689884	0.68851	0.687017	0.685436	0.6805	0.676943	0.674169	0.671742	0.666923	0.662998	0.661411	0.65933	0.655735	0.652534	0.649234	0.645306	0.638408	0.637594	0.63615	0.633129	0.629923	0.62805	0.626166	0.61944	0.619304	0.617206	0.610719	0.607886	0.602649	0.598006	0.595349	0.589414	0.587325	0.584713	0.57783	0.57429	0.569688	0.567917	0.564214	0.559639	0.555713	0.552377	0.543874	0.541075	0.539177	0.536776	0.532035	0.528413
	0.305786	0.309272	0.310575	0.312801	0.316028	0.315989	0.31468	0.314239	0.313633	0.315075	0.312153	0.312389	0.308334	0.306399	0.306511	0.300188	0.299293	0.297194	0.297064	0.292635	0.291425	0.291227	0.289908	0.288507	0.285849	0.285255	0.283557	0.284968	0.27991	0.277968	0.278115	0.277114	0.277041	0.278052	0.272706	0.270518	0.264109	0.260994	0.256893	0.255046	0.25214	0.251348	0.250608	0.248748	0.246735	0.240433	0.237285	0.235076	0.234915
	-0.0435971	-0.0464148	-0.0506291	-0.054694	-0.0579416	-0.0618812	-0.0649671	-0.0686582	-0.0706316	-0.073272	-0.0765848	-0.0775204	-0.0799135	-0.0815392	-0.0808461	-0.0845188	-0.0866542	-0.0873578	-0.0881327	-0.0904818	-0.0921795	-0.0925013	-0.0966305	-0.0954546	-0.0973101	-0.097012	-0.0990647	-0.101916	-0.103339	-0.104887	-0.107234	-0.109656	-0.114384	-0.117591	-0.121562	-0.123345	-0.12745	-0.129371	-0.132112	-0.13417	-0.134766	-0.136848	-0.141139	-0.142407	-0.145983	-0.147359	-0.148757	-0.151676	-0.153832
	-0.462002	-0.462623	-0.463795	-0.465525	-0.465269	-0.464348	-0.464607	-0.463501	-0.463046	-0.462628	-0.462819	-0.462348	-0.463147	-0.462056	-0.461664	-0.461971	-0.462937	-0.462014	-0.463642	-0.463385	-0.46322	-0.462486	-0.461138	-0.461105	-0.461111	-0.461771	-0.461855	-0.46202	-0.463499	-0.463744	-0.464029	-0.463696	-0.463399	-0.463137	-0.463522	-0.463278	-0.463722	-0.462917	-0.462091	-0.463174	-0.463001	-0.462801	-0.46323	-0.462397	-0.463421	-0.463753	-0.465328	-0.464278	-0.46447
	-0.200957	-0.200449	-0.200046	-0.199746	-0.199549	-0.199455	-0.198128	-0.196811	-0.198082	-0.198113	-0.198239	-0.19846	-0.197438	-0.196419	-0.195396	-0.196947	-0.197246	-0.196292	-0.196575	-0.198008	-0.198099	-0.196934	-0.197091	-0.19465	-0.193434	-0.194772	-0.193501	-0.196032	-0.195958	-0.195947	-0.196001	-0.196117	-0.194962	-0.196362	-0.192399	-0.190808	-0.190509	-0.187586	-0.187194	-0.189335	-0.190098	-0.188241	-0.188925	-0.186989	-0.187594	-0.188164	-0.187454	-0.186713	-0.185943
	-0.186611	-0.186232	-0.187665	-0.190912	-0.192123	-0.194309	-0.19649	-0.196708	-0.197902	-0.197059	-0.198368	-0.201691	-0.205782	-0.203513	-0.208234	-0.210859	-0.210414	-0.208991	-0.207562	-0.211157	-0.212718	-0.216305	-0.215907	-0.218725	-0.219587	-0.221504	-0.226438	-0.227334	-0.22524	-0.224202	-0.225193	-0.228144	-0.226973	-0.229788	-0.228614	-0.230444	-0.23227	-0.23423	-0.233249	-0.234358	-0.232381	-0.230385	-0.231367	-0.23323	-0.236044	-0.239748	-0.242253	-0.242721	-0.243249
	-0.293122	-0.298198	-0.300277	-0.303339	-0.304491	-0.3067	-0.309905	-0.31121	-0.314529	-0.316899	-0.320281	-0.321778	-0.323413	-0.326127	-0.327968	-0.329945	-0.332056	-0.334298	-0.336669	-0.340113	-0.341662	-0.344278	-0.347957	-0.351688	-0.354525	-0.357475	-0.360535	-0.364644	-0.369736	-0.373856	-0.378014	-0.382207	-0.386367	-0.389482	-0.394511	-0.397542	-0.400591	-0.40264	-0.405634	-0.408686	-0.412736	-0.415821	-0.418948	-0.421097	-0.425159	-0.42823	-0.432259	-0.435286	-0.438316
	-0.298005	-0.296558	-0.295145	-0.292026	-0.288828	-0.28729	-0.285786	-0.284319	-0.282891	-0.279763	-0.276562	-0.276656	-0.27331	-0.269894	-0.268146	-0.266439	-0.263034	-0.261298	-0.259606	-0.259588	-0.257881	-0.254487	-0.251032	-0.24577	-0.245433	-0.239915	-0.234207	-0.231782	-0.229385	-0.227016	-0.226305	-0.22389	-0.221513	-0.21732	-0.21468	-0.210336	-0.209283	-0.204787	-0.203587	-0.20069	-0.196098	-0.193179	-0.190307	-0.187484	-0.184713	-0.178513	-0.173876	-0.169171	-0.166138
	-0.153411	-0.157099	-0.15763	-0.158186	-0.161947	-0.164182	-0.168077	-0.168792	-0.172702	-0.178158	-0.180328	-0.182507	-0.183148	-0.185436	-0.189368	-0.190106	-0.192483	-0.19804	-0.200296	-0.202548	-0.204902	-0.205709	-0.211237	-0.216655	-0.220433	-0.224225	-0.226385	-0.228563	-0.23395	-0.236174	-0.240073	-0.240707	-0.244451	-0.246683	-0.249053	-0.249909	-0.253872	-0.254564	-0.258466	-0.260636	-0.26272	-0.26493	-0.267158	-0.267751	-0.274625	-0.27822	-0.278646	-0.280734	-0.284479
	0.517495	0.5221	0.524994	0.527617	0.531407	0.536466	0.539812	0.537017	0.538568	0.538387	0.537911	0.540119	0.53914	0.5396	0.538411	0.539997	0.53839	0.538017	0.540421	0.538297	0.536073	0.53499	0.533606	0.541187	0.541389	0.541437	0.541341	0.5442	0.547247	0.547415	0.545959	0.54144	0.541273	0.539495	0.534669	0.532964	0.53449	0.534529	0.534437	0.538958	0.534824	0.530795	0.529752	0.533245	0.532334	0.530211	0.529965	0.5315	0.531639
	-0.428053	-0.427697	-0.427363	-0.427053	-0.426767	-0.426507	-0.426272	-0.426064	-0.425883	-0.424269	-0.424044	-0.423842	-0.423664	-0.423509	-0.422648	-0.423174	-0.422263	-0.422055	-0.421868	-0.421702	-0.421555	-0.421427	-0.421318	-0.421228	-0.421155	-0.421099	-0.42033	-0.420257	-0.420197	-0.419419	-0.419333	-0.419255	-0.418456	-0.417613	-0.417456	-0.4173	-0.417145	-0.41699	-0.416834	-0.416679	-0.416522	-0.415634	-0.415426	-0.414483	-0.414217	-0.413215	-0.412888	-0.412552	-0.411478
	-0.456066	-0.45769	-0.456192	-0.456229	-0.456266	-0.457046	-0.458575	-0.460808	-0.45994	-0.461371	-0.462778	-0.463426	-0.462575	-0.463245	-0.460778	-0.460621	-0.460548	-0.460558	-0.460652	-0.46083	-0.462575	-0.461977	-0.46136	-0.461517	-0.46091	-0.461866	-0.461262	-0.460631	-0.460762	-0.461655	-0.461825	-0.462808	-0.462273	-0.462548	-0.4613	-0.460801	-0.461097	-0.462188	-0.462538	-0.462939	-0.464132	-0.464531	-0.466412	-0.465965	-0.46631	-0.468187	-0.468529	-0.469663	-0.470057
	-0.00815543	-0.0129076	-0.0167181	-0.021723	-0.0258204	-0.0315417	-0.0368212	-0.0401606	-0.0457251	-0.0504475	-0.0568927	-0.061856	-0.0679368	-0.0741007	-0.0798475	-0.0857788	-0.0913576	-0.0975439	-0.1038	-0.109694	-0.115788	-0.123042	-0.129885	-0.136884	-0.143464	-0.152083	-0.158641	-0.166837	-0.173032	-0.180285	-0.187058	-0.195445	-0.202877	-0.209881	-0.220982	-0.228878	-0.23577	-0.244289	-0.252792	-0.261741	-0.269635	-0.276039	-0.284509	-0.29137	-0.298716	-0.30754	-0.314771	-0.320971	-0.326664
	-0.454349	-0.456411	-0.458487	-0.459851	-0.462005	-0.463447	-0.464951	-0.46797	-0.469498	-0.471816	-0.474146	-0.475762	-0.478167	-0.480582	-0.483009	-0.485447	-0.487897	-0.489632	-0.491426	-0.493277	-0.495182	-0.497866	-0.499823	-0.501829	-0.503881	-0.505975	-0.50811	-0.511736	-0.514573	-0.517398	-0.520212	-0.523013	-0.525074	-0.526392	-0.528465	-0.530564	-0.532684	-0.534823	-0.536978	-0.539145	-0.542048	-0.54491	-0.547002	-0.549827	-0.551829	-0.555912	-0.557618	-0.560055	-0.561716
	0.512545	0.50684	0.500061	0.496313	0.493028	0.487068	0.479538	0.47729	0.473011	0.4671	0.460662	0.455768	0.449812	0.4449	0.439465	0.434647	0.429415	0.425098	0.419734	0.41393	0.410122	0.404241	0.402076	0.396851	0.393217	0.387502	0.383249	0.378927	0.374077	0.367738	0.362017	0.355915	0.34893	0.341596	0.335946	0.331341	0.326211	0.322098	0.318506	0.313869	0.309229	0.304623	0.298948	0.29635	0.29119	0.286042	0.28298	0.279938	0.275885
	-0.591693	-0.593178	-0.599352	-0.600322	-0.601124	-0.601921	-0.605066	-0.605695	-0.606325	-0.60931	-0.609784	-0.607748	-0.608065	-0.60838	-0.608692	-0.609	-0.611659	-0.611804	-0.611953	-0.609587	-0.607052	-0.606857	-0.606648	-0.606424	-0.606184	-0.600893	-0.600279	-0.601987	-0.601152	-0.600293	-0.596892	-0.595813	-0.594702	-0.59356	-0.592386	-0.588664	-0.587258	-0.585817	-0.586694	-0.585028	-0.583339	-0.581627	-0.579895	-0.578146	-0.576218	-0.574114	-0.569481	-0.56467	-0.562191
	-0.172351	-0.174869	-0.177461	-0.18108	-0.184712	-0.18734	-0.189096	-0.190932	-0.19475	-0.196608	-0.198408	-0.19926	-0.202215	-0.207141	-0.208058	-0.21101	-0.21409	-0.21825	-0.22152	-0.223965	-0.226602	-0.229294	-0.230886	-0.233409	-0.235019	-0.235709	-0.239349	-0.242946	-0.246566	-0.249189	-0.252785	-0.257355	-0.260927	-0.264523	-0.268076	-0.271587	-0.276076	-0.278552	-0.281941	-0.283381	-0.285794	-0.288089	-0.29033	-0.295441	-0.294516	-0.29652	-0.299543	-0.300659	-0.304761
	-0.265342	-0.264623	-0.263229	-0.261165	-0.259856	-0.257881	-0.256668	-0.255529	-0.253733	-0.253347	-0.250787	-0.248952	-0.249267	-0.248199	-0.246488	-0.246246	-0.244581	-0.243652	-0.242083	-0.241941	-0.241802	-0.240291	-0.239521	-0.238068	-0.236663	-0.236043	-0.235516	-0.235084	-0.234007	-0.232924	-0.231832	-0.231463	-0.231127	-0.230134	-0.229168	-0.228963	-0.228828	-0.228024	-0.227236	-0.227197	-0.227217	-0.227294	-0.227426	-0.228302	-0.228496	-0.228745	-0.229047	-0.228665	-0.228973
	0.446155	0.441823	0.438598	0.436833	0.433707	0.431546	0.430739	0.42798	0.425174	0.423772	0.421439	0.416776	0.413465	0.412472	0.407763	0.405453	0.402747	0.400548	0.396423	0.394638	0.393374	0.393444	0.389181	0.386248	0.384639	0.382929	0.377844	0.374561	0.374014	0.371057	0.368931	0.36391	0.361689	0.3613	0.358053	0.355739	0.353455	0.350751	0.348537	0.344878	0.341072	0.338483	0.335817	0.330324	0.327545	0.32418	0.322115	0.319479	0.315403
	0.0206754	0.0167705	0.0122089	0.0085311	0.00312461	-0.00340609	-0.00895351	-0.0146634	-0.0199306	-0.0246849	-0.0296005	-0.0352116	-0.0409102	-0.0476991	-0.0529995	-0.0583488	-0.0627035	-0.0692075	-0.0752792	-0.081382	-0.085364	-0.0914402	-0.0960211	-0.102751	-0.109011	-0.113221	-0.117409	-0.123175	-0.131013	-0.137736	-0.144913	-0.153081	-0.158151	-0.164272	-0.170326	-0.175806	-0.179734	-0.185248	-0.191266	-0.197245	-0.204252	-0.209602	-0.216871	-0.222474	-0.226441	-0.231412	-0.237346	-0.241018	-0.246073
	0.0204824	0.0237639	0.0326846	0.039207	0.0427544	0.049412	0.0546443	0.0603477	0.0624989	0.0660118	0.0703657	0.0782389	0.084852	0.0891785	0.0952413	0.099465	0.106152	0.110898	0.11573	0.121059	0.123474	0.128503	0.134661	0.139402	0.14224	0.148701	0.154692	0.162656	0.166575	0.173977	0.182452	0.188463	0.196963	0.204998	0.214119	0.220722	0.227183	0.231638	0.240818	0.249256	0.254275	0.260856	0.267516	0.273634	0.282265	0.290518	0.295847	0.304132	0.312895
	-0.192131	-0.193943	-0.19791	-0.200808	-0.201533	-0.204395	-0.207193	-0.210949	-0.213679	-0.215308	-0.21788	-0.222489	-0.223861	-0.227337	-0.229691	-0.232019	-0.235415	-0.239807	-0.240947	-0.244179	-0.24525	-0.247379	-0.249535	-0.251716	-0.256999	-0.260045	-0.262024	-0.264033	-0.266071	-0.268063	-0.27001	-0.27198	-0.274858	-0.27652	-0.278135	-0.27956	-0.281892	-0.28308	-0.28415	-0.288253	-0.291149	-0.293944	-0.296642	-0.296099	-0.297658	-0.297002	-0.297348	-0.297598	-0.297752
	-0.386921	-0.385785	-0.384553	-0.384639	-0.385939	-0.385604	-0.385203	-0.389103	-0.387046	-0.387868	-0.390045	-0.387689	-0.388259	-0.388859	-0.390252	-0.390772	-0.388137	-0.387008	-0.385198	-0.382604	-0.38649	-0.385131	-0.38376	-0.383801	-0.382311	-0.381575	-0.381547	-0.385032	-0.384728	-0.383738	-0.382016	-0.378702	-0.378927	-0.376853	-0.374668	-0.370137	-0.365489	-0.362855	-0.362236	-0.361404	-0.35833	-0.353875	-0.350834	-0.348447	-0.348289	-0.348847	-0.34424	-0.339646	-0.335773
	0.285063	0.288237	0.289263	0.288004	0.288628	0.289124	0.294812	0.297587	0.299406	0.29906	0.296621	0.294098	0.290478	0.290999	0.287329	0.286788	0.284134	0.282522	0.283966	0.282222	0.277429	0.277982	0.27972	0.278272	0.275652	0.275089	0.276513	0.276844	0.275009	0.271007	0.272161	0.270141	0.270261	0.266204	0.26946	0.26653	0.266613	0.264539	0.263537	0.264614	0.263539	0.264411	0.264147	0.263827	0.260362	0.256907	0.253525	0.251284	0.246012
	-0.263445	-0.260506	-0.261382	-0.262203	-0.262974	-0.261726	-0.262463	-0.261249	-0.262973	-0.263701	-0.263437	-0.261165	-0.260883	-0.259605	-0.260117	-0.25855	-0.257002	-0.257441	-0.254847	-0.254171	-0.25154	-0.249871	-0.250179	-0.248527	-0.246817	-0.246	-0.245189	-0.243368	-0.240469	-0.238521	-0.237524	-0.236525	-0.233557	-0.233441	-0.23224	-0.232944	-0.230538	-0.225971	-0.225277	-0.222617	-0.22193	-0.223153	-0.222228	-0.219224	-0.216243	-0.215253	-0.214289	-0.212339	-0.208387
	0.321036	0.321852	0.320574	0.321706	0.323748	0.323668	0.324439	0.325187	0.326406	0.324994	0.323532	0.32359	0.32311	0.323595	0.323024	0.323916	0.323303	0.322726	0.322219	0.322731	0.324722	0.324673	0.322554	0.321435	0.320236	0.320493	0.316757	0.316604	0.318043	0.316609	0.318346	0.318618	0.318407	0.316703	0.315495	0.316284	0.318062	0.317341	0.318141	0.317003	0.31602	0.314564	0.315114	0.316167	0.316715	0.314698	0.317306	0.317454	0.317098
	-0.0286054	-0.0251872	-0.0213425	-0.0180083	-0.0161549	-0.0129237	-0.0125096	-0.0107977	-0.0082794	-0.00489723	-0.00107334	0.00132246	0.00457558	0.00865337	0.0122341	0.0167994	0.0209356	0.0236793	0.0274133	0.0307218	0.0335426	0.0377449	0.0390792	0.0426666	0.0461888	0.0491345	0.0505394	0.0514611	0.0527987	0.0545496	0.0562928	0.0593514	0.0619541	0.0635578	0.0678702	0.0702893	0.073108	0.0758478	0.0770953	0.0773647	0.0818414	0.0839922	0.0829164	0.0861477	0.0861503	0.0894005	0.0912616	0.093573	0.0953711
	-0.453619	-0.454252	-0.453949	-0.454565	-0.454248	-0.452996	-0.450747	-0.449287	-0.448678	-0.44796	-0.449827	-0.448842	-0.447824	-0.446774	-0.445755	-0.44477	-0.44382	-0.441948	-0.442805	-0.441789	-0.438901	-0.437853	-0.436853	-0.435841	-0.436616	-0.432593	-0.431257	-0.429021	-0.427743	-0.428322	-0.427054	-0.42484	-0.423536	-0.421352	-0.419183	-0.41799	-0.416878	-0.417646	-0.417422	-0.415315	-0.415102	-0.414033	-0.411151	-0.407286	-0.407106	-0.406003	-0.404939	-0.403914	-0.401909
	0.0964512	0.0968898	0.0992736	0.10007	0.10242	0.1041	0.105965	0.106733	0.112134	0.115072	0.117743	0.120574	0.12393	0.126012	0.130411	0.134961	0.136581	0.141453	0.147408	0.150484	0.156804	0.160942	0.166002	0.172616	0.180782	0.187305	0.193494	0.197576	0.203901	0.209928	0.216139	0.220666	0.227522	0.233132	0.240994	0.246651	0.254456	0.257416	0.261823	0.267998	0.271965	0.280842	0.28658	0.295874	0.300398	0.305811	0.311158	0.317708	0.325029
	0.0957761	0.0956294	0.0941276	0.0933049	0.0923813	0.091495	0.0893985	0.0900233	0.0906059	0.0911095	0.0902017	0.0898747	0.0888386	0.0885727	0.0870492	0.0868606	0.0867619	0.0841221	0.0842558	0.0837938	0.0834323	0.083822	0.0828442	0.0845665	0.0830769	0.0823052	0.080865	0.0814347	0.0805981	0.0810351	0.0808045	0.0805992	0.0804186	0.0795689	0.0787397	0.0792681	0.0790757	0.0782507	0.0755377	0.0736067	0.0743472	0.0749869	0.0755253	0.0740628	0.0746592	0.0745418	0.0730143	0.0727504	0.0731888
	-0.178318	-0.183091	-0.184609	-0.186125	-0.189266	-0.18915	-0.19055	-0.193568	-0.191802	-0.193168	-0.192992	-0.195941	-0.197344	-0.19883	-0.200397	-0.202045	-0.203772	-0.203844	-0.203779	-0.206825	-0.211361	-0.214139	-0.216794	-0.217912	-0.219123	-0.223362	-0.225863	-0.225108	-0.227391	-0.228043	-0.230213	-0.232384	-0.229781	-0.230215	-0.233684	-0.232375	-0.234209	-0.23604	-0.236349	-0.231773	-0.231639	-0.233007	-0.232835	-0.229494	-0.229273	-0.229124	-0.229048	-0.227414	-0.227261
	0.0936445	0.096304	0.0997112	0.10312	0.105829	0.108523	0.111322	0.114869	0.119644	0.123766	0.127886	0.131958	0.134059	0.137932	0.13921	0.142285	0.145805	0.150461	0.153199	0.155848	0.15832	0.158775	0.159819	0.162665	0.166006	0.169188	0.168504	0.169003	0.170507	0.175629	0.176835	0.179751	0.183813	0.184015	0.186636	0.187845	0.188297	0.188562	0.188641	0.188575	0.189715	0.188969	0.187473	0.189061	0.190643	0.190878	0.18977	0.191199	0.190072
	-0.00327076	-0.00360241	-0.00142664	-0.00180196	0.000427364	0.00402582	0.00518507	0.00640172	0.00501766	0.00627129	0.0075911	0.00631898	0.00378394	0.00380132	0.00637239	0.00510695	0.00133367	0.000195225	0.000269711	0.000226044	6.49098e-05	-0.00137203	-0.00151139	0.000892528	0.00211252	0.00215318	0.00226011	0.00110149	0.0052463	0.00564372	0.00860737	0.0104098	0.00972323	0.0103658	0.0110053	0.0116409	0.0136041	0.0156527	0.0152994	0.0162749	0.0172461	0.0208755	0.023261	0.0243189	0.0228882	0.0241997	0.0242554	0.0268713	0.026895
	0.223224	0.223579	0.224241	0.225211	0.22691	0.227526	0.229765	0.233606	0.234047	0.234423	0.236675	0.237447	0.23784	0.239036	0.240768	0.241542	0.244325	0.246863	0.248766	0.249882	0.25286	0.255523	0.259473	0.260021	0.260128	0.264855	0.268141	0.271908	0.273899	0.276791	0.281345	0.285649	0.287371	0.289996	0.294282	0.297844	0.299945	0.302177	0.304535	0.305386	0.311228	0.315633	0.321224	0.323044	0.325968	0.328046	0.333915	0.337562	0.340849
	0.091656	0.0909861	0.0915546	0.0936948	0.0940258	0.096125	0.0963797	0.0971372	0.098431	0.101278	0.101216	0.100522	0.10026	0.0999456	0.100092	0.101197	0.101448	0.101861	0.102187	0.103711	0.103073	0.103672	0.102412	0.103424	0.102331	0.103781	0.103114	0.101865	0.100581	0.100529	0.0996102	0.0991947	0.0982869	0.0976018	0.0974081	0.0964095	0.0966557	0.0961383	0.0951269	0.0964202	0.0963595	0.0970677	0.0962535	0.0961998	0.0945954	0.0935055	0.0931805	0.092289	0.0906349
	0.106918	0.109585	0.111035	0.112911	0.115126	0.117205	0.119198	0.120739	0.124251	0.129371	0.133734	0.134469	0.134752	0.134157	0.139565	0.140542	0.142668	0.14594	0.148376	0.151959	0.154709	0.156261	0.155776	0.15802	0.159807	0.161945	0.163179	0.16437	0.16314	0.164726	0.165863	0.166912	0.167479	0.170045	0.170538	0.174312	0.175319	0.178306	0.180014	0.179581	0.179905	0.181821	0.182458	0.181454	0.182487	0.185532	0.185631	0.188507	0.18811
	0.49538	0.496011	0.498797	0.499111	0.498434	0.497662	0.496743	0.497158	0.495115	0.496833	0.498526	0.498575	0.493979	0.492427	0.491705	0.488759	0.488912	0.485265	0.486148	0.48461	0.487667	0.484682	0.483937	0.479523	0.480612	0.481631	0.479581	0.475995	0.476247	0.477387	0.476319	0.472254	0.468983	0.468031	0.466292	0.466721	0.468588	0.46589	0.463264	0.459968	0.459107	0.457572	0.459212	0.454808	0.451894	0.449673	0.449567	0.447833	0.443884
	-0.146269	-0.146365	-0.147983	-0.148864	-0.148961	-0.149098	-0.152217	-0.153021	-0.153109	-0.154028	-0.154957	-0.155851	-0.157485	-0.157697	-0.159477	-0.159068	-0.161003	-0.160801	-0.162171	-0.1629	-0.163757	-0.165466	-0.164988	-0.167524	-0.169415	-0.170662	-0.169721	-0.172559	-0.173252	-0.174011	-0.174833	-0.177979	-0.178967	-0.180783	-0.180332	-0.182862	-0.183216	-0.186591	-0.189228	-0.191898	-0.193155	-0.197427	-0.201629	-0.204319	-0.207041	-0.209071	-0.211178	-0.212585	-0.215501
	-0.159563	-0.156867	-0.154599	-0.151133	-0.14681	-0.14205	-0.138509	-0.135877	-0.132552	-0.128483	-0.126902	-0.125818	-0.12358	-0.120559	-0.116782	-0.11509	-0.113489	-0.110772	-0.107593	-0.10592	-0.101762	-0.0988519	-0.0943489	-0.0922707	-0.0897772	-0.0869511	-0.0842401	-0.0811666	-0.0763808	-0.073165	-0.0708373	-0.0685816	-0.0683962	-0.0666026	-0.0660437	-0.0627003	-0.0598037	-0.0577451	-0.0557082	-0.0515845	-0.0494458	-0.048109	-0.0467877	-0.043486	-0.0419116	-0.0395907	-0.0372555	-0.0345378	-0.0297755
	0.0738304	0.0776488	0.0787036	0.0797014	0.0822653	0.0825688	0.0839339	0.0824172	0.0836907	0.0832697	0.0844748	0.0861852	0.0872823	0.0888882	0.0898845	0.0897305	0.0907416	0.0929569	0.0929432	0.0927905	0.0942355	0.0933767	0.0952751	0.0978076	0.0964223	0.0994293	0.100187	0.0987365	0.0989781	0.0987461	0.0996652	0.0999629	0.10022	0.0987374	0.0993783	0.0971193	0.09984	0.0991984	0.0991743	0.0980304	0.096268	0.0967417	0.100109	0.101318	0.0992902	0.100091	0.101292	0.100152	0.100105
	0.246422	0.245665	0.24659	0.24781	0.2487	0.249508	0.24833	0.249883	0.249006	0.250057	0.250773	0.249821	0.25131	0.251893	0.250751	0.249059	0.250123	0.249603	0.249971	0.249231	0.248502	0.248564	0.250521	0.250817	0.251893	0.252059	0.250211	0.250855	0.251574	0.249555	0.248694	0.250094	0.249803	0.250794	0.250347	0.249336	0.247743	0.248536	0.248941	0.248464	0.248304	0.246502	0.24439	0.244743	0.244307	0.246397	0.246225	0.245186	0.246931
	0.14154	0.139438	0.135893	0.12953	0.121934	0.11588	0.111274	0.103962	0.0995911	0.0937158	0.0893088	0.0835056	0.0835386	0.0752608	0.0729311	0.0677515	0.0626932	0.0578548	0.0503655	0.0444778	0.0373155	0.0345185	0.0316389	0.0302627	0.0276238	0.0237263	0.0213454	0.0190003	0.0154027	0.0134229	0.0144515	0.0141434	0.0110207	0.00795213	0.00632154	0.00474112	0.00469506	-0.000848744	-0.00190053	-0.00301132	-0.00408615	-0.00215796	-0.00573992	-0.00632318	-0.0054911	-0.00740536	-0.00910471	-0.0106933	-0.00940305
	0.320935	0.322767	0.326533	0.329689	0.33018	0.331135	0.333036	0.336304	0.333862	0.33532	0.336599	0.339786	0.341924	0.34497	0.344362	0.346164	0.344278	0.345218	0.346929	0.343975	0.344925	0.344136	0.344742	0.343817	0.344848	0.346377	0.347365	0.351832	0.351218	0.353546	0.353807	0.355596	0.355368	0.353058	0.35121	0.348808	0.347977	0.350454	0.347151	0.347481	0.347756	0.349549	0.350947	0.351891	0.354409	0.357536	0.358739	0.362557	0.362937
	-0.280844	-0.280644	-0.280011	-0.279816	-0.279623	-0.278994	-0.278862	-0.279257	-0.278341	-0.277392	-0.277311	-0.276319	-0.276688	-0.277548	-0.277558	-0.277624	-0.277716	-0.277863	-0.278097	-0.279262	-0.279024	-0.278754	-0.279385	-0.280483	-0.280709	-0.280998	-0.282662	-0.281123	-0.282299	-0.28217	-0.282543	-0.281112	-0.281517	-0.282388	-0.283259	-0.284599	-0.285943	-0.285049	-0.284158	-0.285978	-0.286488	-0.286623	-0.287693	-0.288296	-0.289336	-0.291717	-0.292266	-0.294131	-0.294572
	0.152726	0.154407	0.154508	0.156206	0.154797	0.157237	0.157207	0.160154	0.159764	0.163912	0.166445	0.168934	0.172139	0.169854	0.171411	0.174435	0.175802	0.174	0.174581	0.175874	0.175559	0.175305	0.174953	0.175908	0.177682	0.17882	0.179822	0.182257	0.183003	0.181258	0.180201	0.181398	0.180212	0.18134	0.181605	0.182632	0.181348	0.181589	0.181038	0.182072	0.18389	0.183422	0.182237	0.180492	0.180506	0.178941	0.178924	0.179648	0.178743
	-0.192275	-0.191559	-0.192507	-0.193434	-0.191023	-0.18685	-0.185077	-0.18576	-0.183097	-0.180358	-0.180074	-0.179036	-0.177244	-0.176335	-0.172986	-0.17289	-0.172725	-0.170016	-0.169725	-0.17022	-0.165757	-0.165299	-0.163207	-0.162018	-0.15999	-0.157857	-0.154775	-0.15074	-0.149128	-0.146669	-0.144207	-0.141688	-0.138154	-0.134502	-0.13411	-0.132076	-0.130829	-0.127101	-0.12574	-0.122688	-0.121269	-0.118952	-0.116638	-0.114383	-0.112978	-0.110002	-0.107088	-0.103391	-0.0996964
	-0.139191	-0.139967	-0.141924	-0.141732	-0.14272	-0.142892	-0.144241	-0.144317	-0.143971	-0.144796	-0.14434	-0.145105	-0.145066	-0.143822	-0.142962	-0.143278	-0.143971	-0.144697	-0.146171	-0.14626	-0.145047	-0.145432	-0.144909	-0.144273	-0.143122	-0.143534	-0.143513	-0.142261	-0.141799	-0.142099	-0.141057	-0.139952	-0.138839	-0.136008	-0.135557	-0.133384	-0.132791	-0.12965	-0.12726	-0.124364	-0.123412	-0.122725	-0.119857	-0.117713	-0.116293	-0.113977	-0.111221	-0.108452	-0.106442
	0.269191	0.269192	0.269641	0.26956	0.268947	0.267393	0.2684	0.267076	0.267262	0.266968	0.266628	0.264754	0.265319	0.264944	0.266153	0.265506	0.264414	0.264761	0.26506	0.263889	0.263703	0.263045	0.26279	0.262966	0.262624	0.264092	0.262004	0.261279	0.259514	0.257747	0.257324	0.256286	0.254157	0.251336	0.252403	0.25105	0.247649	0.248065	0.248389	0.246162	0.241889	0.240521	0.239662	0.237767	0.235276	0.233201	0.23347	0.231166	0.229734
	-0.0132022	-0.013997	-0.0154815	-0.0183334	-0.020469	-0.0219363	-0.0234603	-0.0250867	-0.0274937	-0.0299078	-0.0309232	-0.0311214	-0.0332624	-0.0360347	-0.0380816	-0.0400836	-0.0433535	-0.0430437	-0.0455961	-0.0467931	-0.0479451	-0.04973	-0.0500616	-0.0510693	-0.0527985	-0.0544753	-0.0581868	-0.0562267	-0.0577515	-0.0584938	-0.0584518	-0.0598022	-0.0597793	-0.0597856	-0.0611769	-0.0632744	-0.0646746	-0.0639247	-0.0645124	-0.0664367	-0.0669349	-0.0666862	-0.0670942	-0.0674786	-0.0699254	-0.069494	-0.0696752	-0.069109	-0.0663862
	0.779069	0.780853	0.784346	0.785997	0.787997	0.789215	0.793945	0.798255	0.797111	0.799956	0.803151	0.805811	0.809743	0.811187	0.816183	0.818698	0.820777	0.824139	0.827513	0.827792	0.833292	0.835013	0.835774	0.840695	0.842996	0.84315	0.844083	0.846593	0.852013	0.853147	0.854763	0.858991	0.861067	0.86437	0.865406	0.866421	0.869244	0.871181	0.870098	0.872886	0.874719	0.874319	0.878166	0.87767	0.877865	0.877081	0.875483	0.872643	0.872341
	0.715536	0.717864	0.719177	0.722502	0.725787	0.726489	0.72758	0.730468	0.731334	0.734227	0.734519	0.738563	0.739682	0.740735	0.743424	0.744017	0.742885	0.747214	0.751198	0.75308	0.755808	0.756868	0.755446	0.758615	0.762075	0.764181	0.765396	0.764417	0.765865	0.768927	0.7689	0.769595	0.769475	0.770186	0.77381	0.776975	0.777663	0.779256	0.779045	0.777	0.779153	0.778857	0.781896	0.786114	0.789035	0.789859	0.791162	0.790402	0.792176
	0.0978633	0.0978347	0.0969619	0.094574	0.0922071	0.0915766	0.0915192	0.0907193	0.0902743	0.0889979	0.0872893	0.0869402	0.0860931	0.084128	0.0840034	0.0831899	0.0805984	0.0779457	0.0782362	0.0778482	0.0745031	0.0736667	0.0735042	0.0743957	0.0727702	0.0693754	0.06851	0.0643849	0.0617661	0.0599793	0.0582315	0.0564994	0.0536901	0.053034	0.0491873	0.0491038	0.0483897	0.0451606	0.0441355	0.0446438	0.0420413	0.0405302	0.0408072	0.0396206	0.039183	0.0388008	0.0374071	0.0379586	0.0392942
	0.754457	0.757215	0.758327	0.759853	0.764919	0.766993	0.770174	0.774421	0.776233	0.779708	0.780086	0.780085	0.782848	0.781216	0.783995	0.783315	0.783383	0.784166	0.785234	0.789238	0.790044	0.792573	0.793652	0.797995	0.798807	0.803449	0.805436	0.806048	0.806966	0.809914	0.81013	0.811447	0.814195	0.815201	0.816526	0.819517	0.823161	0.822343	0.824305	0.826324	0.831079	0.832326	0.834474	0.837572	0.838681	0.841571	0.838685	0.839585	0.839366
	0.297448	0.293502	0.292317	0.290126	0.286869	0.287203	0.284842	0.279789	0.275687	0.27436	0.269332	0.263366	0.262932	0.26162	0.258431	0.256955	0.255434	0.252109	0.24981	0.247536	0.244223	0.239049	0.235599	0.232928	0.228392	0.228346	0.226443	0.220864	0.215253	0.209602	0.204725	0.196208	0.192404	0.186891	0.186085	0.183512	0.178173	0.177303	0.172667	0.168857	0.166756	0.164486	0.161991	0.159463	0.15609	0.151751	0.148214	0.141893	0.138197
	0.114363	0.11447	0.115256	0.114508	0.116624	0.1169	0.117525	0.118759	0.118736	0.118123	0.117503	0.118517	0.118668	0.119169	0.121602	0.121219	0.123376	0.125191	0.126666	0.127845	0.127689	0.128124	0.128886	0.128696	0.130998	0.131005	0.132856	0.134427	0.135678	0.137868	0.138464	0.137162	0.137531	0.137618	0.138553	0.13847	0.139882	0.14058	0.141865	0.145061	0.143863	0.144516	0.143832	0.14467	0.145208	0.145382	0.144584	0.145044	0.14672
	-0.193123	-0.187886	-0.182535	-0.177079	-0.175691	-0.170341	-0.165201	-0.16417	-0.159222	-0.154254	-0.149277	-0.140408	-0.135693	-0.13125	-0.127087	-0.119048	-0.115181	-0.10744	-0.103868	-0.100582	-0.0975878	-0.0948899	-0.0883325	-0.0859587	-0.0838818	-0.0859968	-0.080107	-0.0742537	-0.0725866	-0.0712164	-0.0659829	-0.060764	-0.0597072	-0.05476	-0.0497987	-0.0489694	-0.0483797	-0.0480273	-0.0479102	-0.0438648	-0.0439267	-0.0400409	-0.0402428	-0.044529	-0.0445872	-0.0445746	-0.0447577	-0.0451323	-0.0456944
	-0.490741	-0.489164	-0.487619	-0.48702	-0.485545	-0.484965	-0.483517	-0.482115	-0.481677	-0.480438	-0.479315	-0.479103	-0.477127	-0.476127	-0.474335	-0.475228	-0.474422	-0.471921	-0.471254	-0.470715	-0.468478	-0.46887	-0.469212	-0.468714	-0.467436	-0.466231	-0.463268	-0.462075	-0.460941	-0.459863	-0.459752	-0.459754	-0.459868	-0.458268	-0.459338	-0.45863	-0.45517	-0.455161	-0.456039	-0.453359	-0.451499	-0.451426	-0.45143	-0.450537	-0.454722	-0.452537	-0.451226	-0.44981	-0.450906
b_REW	0.119868	0.117969	0.10986	0.106935	0.100001	0.105043	0.106989	0.113845	0.110586	0.108629	0.0985751	0.106434	0.103619	0.09585	0.0925364	0.0914479	0.0912833	0.0902708	0.0870053	0.0834469	0.0883076	0.0860039	0.092438	0.0826122	0.0836536	0.0787465	0.0811446	0.0819824	0.0723135	0.0740066	0.0715599	0.0745768	0.0744567	0.0707153	0.0622659	0.0586009	0.0556067	0.0538286	0.0359397	0.034961	0.031888	0.030048	0.0524603	0.053267	0.0506889	0.0480185	0.0432895	0.0349819	0.034193
	0.139774	0.137738	0.13172	0.111346	0.106622	0.100052	0.0977849	0.0960146	0.0873801	0.0849506	0.0769726	0.072406	0.0734197	0.0686886	0.064637	0.0626461	0.0563819	0.0516939	0.0455868	0.0357268	0.0299041	0.0239413	0.0166226	0.0109221	0.0070236	0.00248907	-0.00232606	-0.00905835	-0.00783447	-0.0114312	-0.0137116	-0.0192769	-0.0201738	-0.0240735	-0.0274178	-0.0327566	-0.0346309	-0.0368345	-0.0378915	-0.0442443	-0.0524996	-0.0569791	-0.0583504	-0.060561	-0.058658	-0.0663165	-0.0643449	-0.0767836	-0.0825723
	0.0162204	0.015756	0.015281	0.0147962	0.0145604	0.0140414	0.0135158	0.0131781	0.0124246	0.0119126	0.0113966	0.0100549	0.00947686	0.00807152	0.00637209	0.00565008	0.00491846	0.00417765	0.00342807	0.0028917	0.00206805	0.0013243	0.000574139	-0.000181901	-0.000943251	-0.00170932	-0.00247947	-0.00193695	-0.00184194	-0.00257745	-0.00330698	-0.00402972	-0.0061167	-0.00673273	-0.00863139	-0.00797979	-0.00857534	-0.00916328	-0.00964711	-0.0100256	-0.0103927	-0.010747	-0.0110873	-0.0122428	-0.0126075	-0.0142403	-0.0161114	-0.0164686	-0.0168162
	0.00178059	-0.000360968	-0.00109059	-0.00270289	-0.00419735	-0.00460267	-0.00501226	-0.00577503	-0.0054468	-0.00579831	-0.00615288	-0.00719046	-0.00750556	-0.00767077	-0.00798405	-0.00825851	-0.0081786	-0.00940121	-0.00969333	-0.010159	-0.010443	-0.0106762	-0.0108652	-0.0111513	-0.0119414	-0.0131884	-0.013345	-0.0135027	-0.0134569	-0.0136267	-0.015354	-0.0155951	-0.0137684	-0.0139817	-0.016446	-0.0149712	-0.015835	-0.0162303	-0.0148694	-0.0148629	-0.014919	-0.0152047	-0.0170605	-0.0180216	-0.0174786	-0.0148746	-0.0141953	-0.0165956	-0.0162822
	-0.313654	-0.31121	-0.315408	-0.322713	-0.323964	-0.329545	-0.326647	-0.32608	-0.328716	-0.331156	-0.332917	-0.336848	-0.337408	-0.338957	-0.342276	-0.344918	-0.342623	-0.343947	-0.345978	-0.350343	-0.34505	-0.344567	-0.349982	-0.343557	-0.347019	-0.347785	-0.337589	-0.332221	-0.332008	-0.324483	-0.321256	-0.320689	-0.325572	-0.326638	-0.315746	-0.310424	-0.305967	-0.297981	-0.297471	-0.289825	-0.276647	-0.276186	-0.275195	-0.268901	-0.26498	-0.261168	-0.258139	-0.250919	-0.247002
	-0.0116411	-0.0103294	-0.0131694	-0.0134214	-0.0158001	-0.0154793	-0.0175372	-0.0193152	-0.0208828	-0.0176769	-0.017531	-0.015365	-0.0178815	-0.0178547	-0.0180014	-0.0179089	-0.017776	-0.0176022	-0.0173872	-0.0171311	-0.0170138	-0.0166837	-0.0192783	-0.0207754	-0.0202698	-0.0198356	-0.0231902	-0.0245508	-0.0200431	-0.019843	-0.0196382	-0.0108878	-0.00844737	-0.0083764	-0.010917	-0.00846731	-0.00853915	-0.00922206	-0.00898411	-0.00969283	-0.00940578	-0.00912235	-0.00914279	-0.0111634	-0.0109358	-0.00882857	-0.00855247	-0.00635692	-0.00625802
	0.0251732	0.0246289	0.0229202	0.0218382	0.0196082	0.01848	0.016835	0.0152013	0.0141319	0.0130565	0.010775	0.00981891	0.00844377	0.0075266	0.00667145	0.00584408	0.00504473	0.00419127	0.00395706	0.00249725	0.00104049	0.000164562	-0.00120229	-0.00201815	-0.00278674	-0.00349624	-0.00425552	-0.00493728	-0.00513865	-0.00586428	-0.00656307	-0.0072976	-0.00794585	-0.00916036	-0.0109576	-0.0118694	-0.0129702	-0.0132131	-0.0141631	-0.0149785	-0.0146786	-0.0148291	-0.0143437	-0.0163015	-0.0163816	-0.016449	-0.0160524	-0.0160728	-0.0161342
	0.0276028	0.0264184	0.0266707	0.0272873	0.0289577	0.0294017	0.0309504	0.0314247	0.0314203	0.0308025	0.0312206	0.0324594	0.0329025	0.0339953	0.0344797	0.0350386	0.0364381	0.0364801	0.0380914	0.0395183	0.0399765	0.0407435	0.0411129	0.0413303	0.0420715	0.0398751	0.0423509	0.0395023	0.0403284	0.0401035	0.0420723	0.0444402	0.0400401	0.0405196	0.043812	0.0438015	0.0427194	0.0432407	0.0420681	0.0406517	0.0399836	0.0397724	0.0383081	0.0401971	0.0399695	0.0377447	0.0374036	0.0384868	0.0370099
	-0.0534702	-0.0506333	-0.0622638	-0.0609737	-0.0508005	-0.0519714	-0.0543835	-0.0497936	-0.0486058	-0.0471757	-0.0482976	-0.0384404	-0.0474956	-0.0483176	-0.0495022	-0.0525482	-0.052567	-0.0503709	-0.0554211	-0.0605114	-0.0628926	-0.0670892	-0.0691082	-0.0722153	-0.0707975	-0.0775578	-0.0813428	-0.0795546	-0.081934	-0.0847339	-0.0847357	-0.0811118	-0.086548	-0.0817053	-0.0748735	-0.0718031	-0.0688726	-0.0745631	-0.0718436	-0.069277	-0.0698264	-0.0661548	-0.0674989	-0.0665247	-0.068445	-0.0720003	-0.0672095	-0.0694781	-0.0632161
	-0.295131	-0.289594	-0.286311	-0.287629	-0.282765	-0.279761	-0.281529	-0.277363	-0.273306	-0.267501	-0.263226	-0.262142	-0.260063	-0.255643	-0.254497	-0.248318	-0.241353	-0.237095	-0.233346	-0.230288	-0.225227	-0.218643	-0.214622	-0.210706	-0.206906	-0.203239	-0.198004	-0.194701	-0.195741	-0.193578	-0.199561	-0.195457	-0.195138	-0.189796	-0.190929	-0.190246	-0.184939	-0.187036	-0.180938	-0.178936	-0.1743	-0.174972	-0.174038	-0.176322	-0.17775	-0.177956	-0.175999	-0.17307	-0.167892
	0.0342158	0.0375074	0.038496	0.0445505	0.0469849	0.0495258	0.0515711	0.0520847	0.0584965	0.0602174	0.0663476	0.0752788	0.0804881	0.0845406	0.0868371	0.0881834	0.0966491	0.0984185	0.102723	0.104377	0.108981	0.112612	0.112548	0.110083	0.11289	0.113662	0.1174	0.118956	0.122664	0.121386	0.119724	0.118598	0.116138	0.123292	0.131047	0.137215	0.138119	0.137043	0.137947	0.138049	0.13991	0.147362	0.145285	0.144913	0.142851	0.142856	0.144619	0.143297	0.14291
	-0.0809401	-0.0783221	-0.0700691	-0.0667826	-0.0616934	-0.0608869	-0.0571815	-0.0536257	-0.0466783	-0.0439956	-0.0383665	-0.034024	-0.0311723	-0.0275872	-0.0234147	-0.0212099	-0.0174415	-0.0180555	-0.00800191	-0.00143945	-0.000485218	0.00314772	0.00753913	0.0122802	0.0123454	0.0172526	0.0220859	0.0241087	0.0249754	0.0279608	0.0283266	0.0330193	0.033533	0.0384435	0.0448453	0.0427887	0.0474465	0.0498444	0.0584556	0.0620904	0.0641934	0.0646315	0.0677324	0.0668561	0.072092	0.0780231	0.0801455	0.0809425	0.0836446
	-0.0943731	-0.0854735	-0.0767541	-0.0697586	-0.0613775	-0.0577797	-0.0584679	-0.0564632	-0.0495882	-0.0386952	-0.0368064	-0.0297142	-0.0266172	-0.013688	-0.0135828	-0.0154208	-0.00967933	-0.0208495	-0.0196865	-0.0222811	-0.020647	-0.0201065	-0.0192916	-0.022268	-0.0209202	-0.0200792	-0.0191209	-0.0162808	-0.0183808	-0.0188579	-0.0200452	-0.0170985	-0.01706	-0.0107974	-0.0160713	-0.0143405	-0.0208873	-0.0249283	-0.0293934	-0.0312925	-0.0323852	-0.0380628	-0.0384648	-0.0420938	-0.0463943	-0.0511138	-0.0554083	-0.0547946	-0.0562364
	-0.0723916	-0.071539	-0.0713765	-0.0752262	-0.0773231	-0.0772899	-0.0782135	-0.0774287	-0.0760438	-0.0784595	-0.0780431	-0.0770721	-0.0759442	-0.0748992	-0.0718489	-0.0741366	-0.073446	-0.0703474	-0.0691865	-0.066791	-0.0660246	-0.0617751	-0.063749	-0.0596792	-0.0606441	-0.0574422	-0.0549295	-0.0570442	-0.0553792	-0.0533643	-0.0520288	-0.0507627	-0.0520783	-0.0525601	-0.0537099	-0.0505643	-0.0488982	-0.0473455	-0.0461527	-0.0447652	-0.0423453	-0.0407287	-0.0415875	-0.0372102	-0.0371141	-0.0343145	-0.0332922	-0.0329611	-0.0313603
	-0.0179998	-0.018504	-0.019301	-0.0196626	-0.0183448	-0.0168653	-0.0162221	-0.0133051	-0.0124852	-0.0123636	-0.0119749	-0.0108346	-0.0114311	-0.00826528	-0.00675711	-0.00605213	-0.00616398	-0.00435535	-0.00691953	-0.00673448	-0.00463232	-0.00268905	-0.000806778	-1.15288e-05	0.000638375	-0.000120039	0.00106936	0.00300275	0.00151625	0.00156801	0.00138254	0.00242184	0.00361708	0.0077176	0.00773407	0.00792208	0.00814992	0.0104778	0.0125103	0.0117928	0.0125214	0.0129202	0.0118204	0.0136694	0.0115222	0.0108927	0.00879938	0.00938086	0.00939597
	0.0901486	0.0899504	0.0883175	0.0866772	0.0850245	0.083287	0.0834545	0.0824246	0.0791733	0.0776385	0.0766292	0.0759342	0.0733233	0.0725769	0.0720239	0.0666259	0.0651759	0.0647091	0.06257	0.0612866	0.0570567	0.0573277	0.0533027	0.0552231	0.0544584	0.0523667	0.0527362	0.0495436	0.0492463	0.048794	0.0448469	0.0436694	0.0420757	0.0391391	0.04438	0.0455369	0.040593	0.0433172	0.0413521	0.0373177	0.0355858	0.0363959	0.0360364	0.0350835	0.0331244	0.0308994	0.0303471	0.0272473	0.026684
	-0.0153443	-0.0176702	-0.0201574	-0.0229785	-0.025018	-0.026274	-0.0293024	-0.031194	-0.030909	-0.0341545	-0.0338348	-0.0396818	-0.043145	-0.0421761	-0.0479538	-0.0482102	-0.0549535	-0.0480167	-0.0468933	-0.0509697	-0.0546711	-0.0585179	-0.0613331	-0.0626093	-0.0612785	-0.0620795	-0.07143	-0.0699962	-0.0686438	-0.071081	-0.0726233	-0.0787899	-0.0767508	-0.0813183	-0.078388	-0.083075	-0.0878756	-0.0914262	-0.0909242	-0.0905542	-0.0912481	-0.0894885	-0.0897828	-0.0930447	-0.0966972	-0.101096	-0.102277	-0.100505	-0.097753
	-0.0781045	-0.0745152	-0.0738645	-0.0723409	-0.0688419	-0.0673992	-0.0681959	-0.0661517	-0.0655535	-0.0652588	-0.0634809	-0.0618087	-0.0602722	-0.0606165	-0.0582273	-0.0574808	-0.055303	-0.0543242	-0.05302	-0.0522227	-0.0501047	-0.0491864	-0.0468757	-0.046154	-0.0455288	-0.0451989	-0.0435698	-0.0439275	-0.0456362	-0.0451519	-0.0401376	-0.0410462	-0.0376814	-0.0348874	-0.0361674	-0.0360813	-0.0315274	-0.028458	-0.0275831	-0.0266503	-0.0266308	-0.0248249	-0.021393	-0.0197249	-0.0181127	-0.0153137	-0.0141025	-0.0122769	-0.0086389
	0.0401127	0.0410749	0.0415718	0.0438325	0.0465523	0.0468676	0.0477418	0.0486002	0.0494403	0.0487291	0.0517229	0.0495337	0.0494802	0.0484528	0.0475984	0.0491299	0.0508011	0.0509956	0.0517825	0.050072	0.0502759	0.0514772	0.0515517	0.0511114	0.0492559	0.05308	0.0572044	0.0576683	0.057783	0.0581911	0.0600178	0.0603018	0.060557	0.0626723	0.0636365	0.063686	0.0651404	0.0676437	0.0669175	0.0674169	0.07034	0.0698333	0.0713083	0.071961	0.0730013	0.0759638	0.0784602	0.0810761	0.0816668
	0.126701	0.132157	0.139307	0.144272	0.141882	0.142342	0.144711	0.148514	0.1476	0.143643	0.1449	0.146604	0.15131	0.151161	0.152344	0.147643	0.14564	0.144715	0.140747	0.14288	0.143659	0.145315	0.149378	0.141793	0.140649	0.144158	0.142007	0.145693	0.142319	0.143695	0.146588	0.148911	0.148602	0.152033	0.148653	0.151227	0.147498	0.148622	0.148609	0.14882	0.151295	0.147616	0.139163	0.14079	0.133378	0.128505	0.131472	0.130921	0.126571
	0.189468	0.197357	0.203449	0.206292	0.214413	0.220299	0.22717	0.223288	0.228057	0.224843	0.225586	0.230624	0.229077	0.234858	0.229461	0.231831	0.233032	0.229436	0.232693	0.228065	0.226161	0.227319	0.224795	0.235862	0.23425	0.238348	0.235689	0.238692	0.240726	0.241108	0.233056	0.221792	0.218171	0.218107	0.213198	0.205742	0.205651	0.201187	0.199217	0.193576	0.187304	0.177159	0.163889	0.156081	0.152439	0.147423	0.143456	0.141575	0.137412
	0.00124501	0.00168665	0.00210949	0.00374075	0.00404283	0.00501357	0.00523658	0.00485118	0.00500216	0.00721236	0.00746772	0.00771068	0.00862628	0.00879862	0.0101032	0.00862753	0.0103434	0.0113504	0.0116596	0.0121961	0.0125109	0.0133764	0.0130871	0.0133939	0.0136978	0.0139993	0.0154416	0.0158174	0.0161959	0.017066	0.0174841	0.0179075	0.0191793	0.0211613	0.0216902	0.021916	0.0224946	0.0236409	0.0242097	0.0247936	0.0264551	0.0281411	0.0287802	0.0301463	0.0308749	0.0329243	0.0337846	0.0340762	0.0347596
	0.012222	0.0101166	0.0106461	0.0131242	0.0121968	0.0117313	0.0101183	0.00817592	0.00897978	0.00526459	0.00268169	0.000713416	0.00150966	5.21672e-05	0.00392033	0.00302126	0.00196989	0.00296348	0.0022049	0.00117859	-0.00156701	-0.0003541	-0.0012949	-0.00146321	-0.0011967	-0.00209577	-0.00130154	-0.00119741	-0.00115098	-0.00141907	-0.00116274	-0.00121175	-0.000729468	-0.000291829	0.00119823	0.00181152	0.00200916	0.00105616	0.00112789	0.00128674	-0.00011741	0.000640651	-0.000718353	0.000227815	-0.000600809	-0.000237173	3.4702e-05	-0.000551714	-0.000583374
	-0.0651322	-0.0569494	-0.0503198	-0.0459483	-0.0404585	-0.0385963	-0.0333968	-0.0250039	-0.02075	-0.0159624	-0.0122279	-0.00489026	-0.00415758	0.00210307	0.00626736	0.0122069	0.00702252	0.00971201	0.0147937	0.0136219	0.0215014	0.023866	0.0317008	0.0343337	0.0373149	0.0376897	0.0366432	0.0388739	0.0439701	0.0500614	0.0558241	0.055634	0.0546448	0.0568278	0.054771	0.0523327	0.0552625	0.0564369	0.0574657	0.0516516	0.0491269	0.0491411	0.0508593	0.0497039	0.0484734	0.0468251	0.0451077	0.0442015	0.0448264
	0.0231974	0.0220578	0.0221181	0.0221457	0.0209025	0.0229937	0.0237729	0.0218545	0.0209821	0.0204799	0.0204569	0.020187	0.0191516	0.0173257	0.0155495	0.0132086	0.0133517	0.0116783	0.0120628	0.0113072	0.0103214	0.00860661	0.00831027	0.00775929	0.007135	0.00714065	0.0063999	0.00490121	0.00479923	0.00388154	0.00299175	0.0012644	0.000866874	0.000846991	0.000292479	-0.00033823	-0.0010114	-0.00168309	-0.0036929	-0.00469518	-0.00602005	-0.00742014	-0.00709	-0.00840877	-0.00952194	-0.0124019	-0.0122899	-0.0148799	-0.0151863
	0.198132	0.193099	0.189186	0.186427	0.183413	0.176062	0.167397	0.168862	0.164018	0.160131	0.155066	0.151487	0.145703	0.14107	0.134933	0.130321	0.126267	0.123113	0.116951	0.1138	0.110462	0.106379	0.105563	0.102271	0.0985846	0.0928066	0.0897625	0.087409	0.0834081	0.078675	0.0743803	0.0709927	0.0688989	0.0637984	0.0610699	0.0557566	0.0507194	0.0488478	0.0459907	0.0439787	0.0436629	0.0417918	0.0423373	0.0407418	0.0390821	0.0376519	0.0377863	0.0372997	0.0367988
	-0.111861	-0.109659	-0.114853	-0.115959	-0.114552	-0.112975	-0.117001	-0.11679	-0.115814	-0.118026	-0.116705	-0.113345	-0.110983	-0.108648	-0.107092	-0.105484	-0.107745	-0.10951	-0.107677	-0.102353	-0.0982643	-0.0975438	-0.0955654	-0.0927305	-0.0900664	-0.0811804	-0.0787544	-0.075121	-0.0726972	-0.0702354	-0.0628443	-0.0578857	-0.0553226	-0.0527075	-0.0493009	-0.0386728	-0.0345076	-0.0318897	-0.0310311	-0.0281534	-0.0268215	-0.0239421	-0.0217242	-0.0187135	-0.0146391	-0.0111659	-0.00268362	0.00269755	0.0061289
	0.0969545	0.097005	0.0992161	0.0977731	0.0951697	0.0949577	0.0955633	0.0969061	0.0969856	0.0977705	0.098786	0.100455	0.0994438	0.0956775	0.0978045	0.0976724	0.0990057	0.0957724	0.092335	0.0880155	0.0909769	0.0908333	0.0927724	0.0936195	0.0942337	0.0930482	0.088976	0.0833293	0.0830902	0.0803154	0.0807287	0.0766947	0.0747078	0.0704377	0.0725576	0.0690738	0.0615677	0.0604946	0.0546982	0.0532943	0.0495438	0.0497463	0.0472521	0.0447543	0.0484196	0.048874	0.045435	0.046223	0.0397671
	-0.00762662	-0.00689929	-0.00495245	-0.0017601	0.000233449	0.001691	0.00537685	0.0060812	0.0105341	0.0115399	0.0142977	0.016188	0.017479	0.0196086	0.0221111	0.0238425	0.0257833	0.0288027	0.0320745	0.0338905	0.0339097	0.0365309	0.0388364	0.0421628	0.0471348	0.0486017	0.0505129	0.0529613	0.0552899	0.0575769	0.0600664	0.0629293	0.0658678	0.0669113	0.0691262	0.0698535	0.0720783	0.073923	0.0756055	0.0769073	0.0783086	0.0800774	0.0811843	0.0807667	0.0805402	0.0820028	0.0815652	0.0797302	0.0810298
	0.120175	0.118372	0.11614	0.114763	0.115623	0.116814	0.117393	0.113452	0.113133	0.114159	0.114566	0.113029	0.111759	0.112671	0.111958	0.11147	0.106299	0.105648	0.101082	0.100326	0.09712	0.0980155	0.0961256	0.0932704	0.0918707	0.0894831	0.0847295	0.0836656	0.0813006	0.080813	0.0799054	0.0735221	0.0714948	0.070896	0.067899	0.0634235	0.0637558	0.0621608	0.0607354	0.0544051	0.0511952	0.0493998	0.0454298	0.0396758	0.0339521	0.0294463	0.0254371	0.0240787	0.0171555
	-0.0674792	-0.0669897	-0.0666459	-0.0663132	-0.0613928	-0.0621486	-0.0639171	-0.063815	-0.0656021	-0.0656388	-0.0636865	-0.062441	-0.0632144	-0.0623917	-0.0611939	-0.0600591	-0.0576523	-0.0623453	-0.0625588	-0.0623991	-0.0599132	-0.0578516	-0.0538219	-0.0515674	-0.0507135	-0.0455944	-0.0428142	-0.0413026	-0.0419423	-0.0413933	-0.0373447	-0.0376412	-0.0347308	-0.0311493	-0.0315457	-0.0294031	-0.0263669	-0.0220844	-0.0231976	-0.0212568	-0.0195177	-0.0168305	-0.0175152	-0.0151152	-0.0142671	-0.0110561	-0.0124374	-0.00942684	-0.00304572
	0.0690129	0.0651157	0.068047	0.0695667	0.0668386	0.0680698	0.0676227	0.0646277	0.0625465	0.0599506	0.0592688	0.0611022	0.0641199	0.0628322	0.0634536	0.0633717	0.0639233	0.0610202	0.0600559	0.060047	0.0567457	0.0545249	0.0546612	0.05478	0.054108	0.0569309	0.0573509	0.059196	0.0599145	0.0614788	0.0588834	0.057653	0.0612173	0.0610966	0.0675265	0.0685576	0.0690907	0.0684494	0.0693513	0.0720614	0.0691448	0.0712365	0.0750415	0.0775157	0.0828699	0.0818728	0.0799231	0.0848481	0.087919
	-0.041399	-0.0399192	-0.0406543	-0.037606	-0.0354672	-0.0345926	-0.0361588	-0.0361722	-0.0347282	-0.0324561	-0.0321276	-0.0339667	-0.032749	-0.032585	-0.0336358	-0.0328999	-0.031142	-0.0317366	-0.0285882	-0.0287721	-0.0251113	-0.0233242	-0.0237966	-0.0220707	-0.0247884	-0.0242249	-0.023109	-0.0234078	-0.0219793	-0.0197584	-0.0205661	-0.0199743	-0.0238063	-0.0257041	-0.0243094	-0.0236518	-0.0229016	-0.018673	-0.0181848	-0.0204012	-0.0204158	-0.0218248	-0.0230966	-0.0205872	-0.0219506	-0.0184818	-0.0159264	-0.0136449	-0.0123059
	-0.0944037	-0.0915377	-0.0890711	-0.0868894	-0.0867068	-0.0835808	-0.0849815	-0.0862538	-0.0830746	-0.0842279	-0.0841289	-0.0789708	-0.0766606	-0.0756005	-0.0727011	-0.0673554	-0.0627247	-0.0575367	-0.0529024	-0.0496483	-0.0557138	-0.0513019	-0.0501128	-0.0458122	-0.0381466	-0.0345086	-0.032493	-0.0343578	-0.0328372	-0.0312535	-0.0264212	-0.0240254	-0.0234046	-0.0190873	-0.0170411	-0.00670256	0.00183696	0.00846866	0.0087325	0.00941519	0.011452	0.0194331	0.021076	0.0245288	0.0206562	0.0201044	0.0287587	0.03144	0.0410839
	-0.0315489	-0.0290472	-0.0260633	-0.0241013	-0.0214267	-0.0193085	-0.00993896	-0.00306716	0.00027825	0.00164151	-0.00121236	0.000423766	0.00171827	0.00686721	0.00638848	0.00346421	8.81122e-05	-0.00400046	-0.00627187	-0.00676832	-0.0142209	-0.0139189	-0.0126821	-0.0141214	-0.0188041	-0.0199094	-0.0135025	-0.0127164	-0.0144102	-0.0179684	-0.0171638	-0.0187498	-0.0184527	-0.025715	-0.0260373	-0.0292246	-0.0293553	-0.0296753	-0.0264751	-0.0249717	-0.0258617	-0.0238141	-0.0240943	-0.0205556	-0.0259356	-0.0298541	-0.0363251	-0.036486	-0.040877
	-0.0254658	-0.0214948	-0.0232056	-0.024229	-0.0238003	-0.0204028	-0.0208194	-0.0183401	-0.0200647	-0.0203197	-0.0165755	-0.0140622	-0.0127078	-0.0133801	-0.0131638	-0.0127781	-0.0106632	-0.00941427	-0.00855175	-0.00722762	-0.00301694	-0.000570381	-0.0020676	-0.000437756	0.0013195	0.00220533	0.00573775	0.00845479	0.0128687	0.0145803	0.0161931	0.0167154	0.020219	0.0177567	0.0176152	0.016095	0.0170661	0.0198234	0.0188136	0.0211279	0.0230177	0.02172	0.0225865	0.0253657	0.0278855	0.0268584	0.0273853	0.0286046	0.0285739
	0.00629878	0.00102024	-0.00289017	-0.00296152	-0.00508344	-0.00908774	-0.0102655	-0.0120979	-0.0132898	-0.0174603	-0.0217334	-0.0228032	-0.0234395	-0.0239214	-0.0257532	-0.0253051	-0.0307157	-0.0325113	-0.0351427	-0.0328616	-0.0297244	-0.0303218	-0.0329087	-0.0341569	-0.0334651	-0.0329115	-0.0391011	-0.0406564	-0.0425705	-0.0427516	-0.0412591	-0.0434102	-0.0434	-0.0459395	-0.0482643	-0.0498054	-0.0464526	-0.0476198	-0.046374	-0.0455482	-0.0436608	-0.0445431	-0.0444711	-0.0406635	-0.039388	-0.0428118	-0.0390129	-0.0388881	-0.0371489
	-0.0529953	-0.0503181	-0.0464505	-0.0437546	-0.041661	-0.0393614	-0.0393671	-0.0388327	-0.0378161	-0.0330988	-0.0290616	-0.028111	-0.0255047	-0.0216693	-0.0188944	-0.0166303	-0.0115578	-0.0162415	-0.0125564	-0.00892768	-0.00949017	-0.00846508	-0.00915885	-0.00738566	-0.00736312	-0.00747437	-0.00650997	-0.00666763	-0.00937699	-0.0105529	-0.0117599	-0.00910557	-0.00880223	-0.00905854	-0.00749841	-0.00866132	-0.00772524	-0.00930641	-0.0105184	-0.014323	-0.0147687	-0.0169514	-0.0223015	-0.0225072	-0.0256037	-0.0259283	-0.0259812	-0.0275945	-0.02702
	-0.109421	-0.112136	-0.112452	-0.115619	-0.11499	-0.115804	-0.116919	-0.121348	-0.123472	-0.123334	-0.126037	-0.127255	-0.129164	-0.13262	-0.134474	-0.135949	-0.13563	-0.133777	-0.136239	-0.139785	-0.139442	-0.140149	-0.140642	-0.143122	-0.146374	-0.144184	-0.14772	-0.149985	-0.152595	-0.155687	-0.158847	-0.159931	-0.160759	-0.160403	-0.158012	-0.156238	-0.159851	-0.163377	-0.165656	-0.164785	-0.16778	-0.168808	-0.166831	-0.166336	-0.167067	-0.166089	-0.167966	-0.170741	-0.168075
	-0.0391259	-0.0371567	-0.035401	-0.0337956	-0.0337364	-0.0312941	-0.0285925	-0.0279998	-0.0246602	-0.021053	-0.0212496	-0.0194763	-0.0177619	-0.01557	-0.0124411	-0.00838149	-0.00831067	-0.00619573	-0.00498732	-0.00627753	-0.0032087	-0.00152979	0.00118581	0.00270025	0.00797988	0.00874835	0.0131566	0.014646	0.0157331	0.0151477	0.0164587	0.0173828	0.0178862	0.0178704	0.0228796	0.0236266	0.0256196	0.0237303	0.0228013	0.0246354	0.0230488	0.026955	0.027533	0.033893	0.0320415	0.0333543	0.0316008	0.0299268	0.0323644
	0.120596	0.120881	0.118736	0.118359	0.116544	0.113933	0.112584	0.115209	0.114254	0.115719	0.116273	0.114217	0.112498	0.113245	0.111892	0.110114	0.112511	0.110829	0.109592	0.106929	0.107145	0.108752	0.106627	0.106873	0.104461	0.103902	0.103432	0.102964	0.100237	0.0990826	0.0983025	0.097442	0.095125	0.0919844	0.0911228	0.0885977	0.0875801	0.0882711	0.0835073	0.0792551	0.0774338	0.0777435	0.0786898	0.0762228	0.0753499	0.0732749	0.0711088	0.0688705	0.0697509
	-0.206476	-0.213493	-0.215278	-0.21902	-0.222384	-0.221632	-0.224629	-0.228608	-0.22562	-0.227548	-0.226659	-0.226379	-0.224943	-0.225168	-0.225494	-0.219969	-0.221876	-0.223488	-0.221096	-0.222129	-0.223724	-0.227433	-0.227589	-0.226091	-0.224692	-0.223408	-0.221259	-0.218046	-0.219333	-0.215468	-0.210705	-0.210291	-0.202993	-0.202168	-0.200068	-0.19636	-0.197041	-0.195947	-0.192918	-0.182888	-0.179589	-0.177696	-0.173878	-0.16749	-0.163838	-0.158544	-0.157919	-0.153158	-0.149771
	-0.0229765	-0.0213665	-0.0163873	-0.0138011	-0.0104949	-0.00704752	-0.00368902	-0.000327854	0.00359696	0.00635567	0.0101748	0.0149759	0.0177619	0.0219978	0.022508	0.0268496	0.0327136	0.0380459	0.0398906	0.0440772	0.0443568	0.0457212	0.0477015	0.0512658	0.0540364	0.0561249	0.0545227	0.0573416	0.0614914	0.0676225	0.068287	0.0703632	0.0746119	0.0710957	0.0741852	0.0771428	0.0746839	0.0760087	0.0737929	0.0729547	0.0749308	0.0753692	0.0735991	0.0751933	0.0766803	0.0728678	0.0716244	0.0725709	0.0695723
	-0.0697782	-0.067987	-0.0631086	-0.0610794	-0.0569299	-0.0523546	-0.0491031	-0.0464104	-0.0461982	-0.0431092	-0.0388144	-0.0388127	-0.0383384	-0.0363437	-0.032033	-0.0322894	-0.0352339	-0.0326639	-0.0322419	-0.0281361	-0.0271233	-0.0264241	-0.0246129	-0.0173293	-0.0111873	-0.00873872	-0.00828668	-0.00882298	-0.0020492	-0.00221566	0.00500994	0.00770259	0.0067433	0.00906364	0.00522248	0.00470624	0.00610079	0.00822534	0.00921241	0.0105786	0.0122647	0.0167196	0.0123579	0.0123096	0.00909079	0.0157318	0.0138881	0.00972986	0.0134639
	-0.0249431	-0.0243006	-0.024016	-0.0204509	-0.019722	-0.0195495	-0.0192981	-0.0151063	-0.01584	-0.0149186	-0.0155087	-0.0142969	-0.0134085	-0.0138572	-0.0133127	-0.0126908	-0.0117993	-0.00857706	-0.00591531	-0.00435483	-0.000736608	0.00114382	0.00656264	0.0076283	0.0076782	0.00992209	0.0134339	0.0166741	0.0193225	0.0230471	0.0270445	0.0308975	0.0292962	0.0324114	0.0344392	0.0364923	0.0364131	0.037594	0.0374801	0.0375422	0.04148	0.0419495	0.0454298	0.0440565	0.0443281	0.0477244	0.0521703	0.0511955	0.0519987
	0.0553091	0.0533388	0.0536254	0.0548148	0.0560872	0.0586121	0.0595475	0.0615255	0.06394	0.0673859	0.0676619	0.0663793	0.068275	0.0687302	0.0682185	0.0686277	0.0702588	0.0690541	0.0718776	0.073774	0.0732264	0.0737927	0.0742034	0.0753204	0.074837	0.0763763	0.0756275	0.0757654	0.0729439	0.0740672	0.0720381	0.0716399	0.0696704	0.0681828	0.0680847	0.0683228	0.0705477	0.0670373	0.0643019	0.0660586	0.0657659	0.0664439	0.0648537	0.0647768	0.0615279	0.0593015	0.0584918	0.0562404	0.053508
	-0.0320505	-0.0312098	-0.0286501	-0.0267891	-0.0218105	-0.0185896	-0.0161065	-0.00861919	-0.00596965	0.000306217	0.00552456	0.00527769	0.00622225	0.00740786	0.0142155	0.0158951	0.0192539	0.0243993	0.026491	0.0320728	0.0380062	0.0415908	0.0404722	0.0412748	0.0422166	0.0451427	0.0448913	0.0490125	0.0472424	0.0498491	0.0509073	0.0539429	0.0543573	0.0578238	0.0578181	0.0610446	0.0618273	0.0635558	0.0680545	0.0679321	0.0681126	0.0675695	0.0692193	0.068159	0.0680639	0.0704647	0.0724007	0.074111	0.0726511
	0.0884854	0.0859064	0.0885555	0.0876213	0.0857565	0.0793634	0.0817153	0.0786107	0.0720195	0.0697499	0.0694595	0.0674608	0.0647556	0.0629459	0.0609237	0.0553302	0.0535426	0.0447336	0.0464071	0.0428761	0.0446225	0.041033	0.0358991	0.0293132	0.0287712	0.0272384	0.0251954	0.0236259	0.0262426	0.0272339	0.025947	0.0233681	0.0200048	0.0130716	0.00888446	0.0102743	0.00775801	0.00284218	-0.000492286	-0.00256658	0.00164354	0.000292046	0.000399616	-0.000809021	-0.00145074	-0.00330132	-0.000339924	-0.000384149	-0.00439297
	-0.105296	-0.10476	-0.109543	-0.112075	-0.112456	-0.112976	-0.115237	-0.116387	-0.117061	-0.115924	-0.114425	-0.114499	-0.115706	-0.114987	-0.116815	-0.115517	-0.115968	-0.113905	-0.112188	-0.110598	-0.110658	-0.10987	-0.107046	-0.108315	-0.108027	-0.108171	-0.104916	-0.105568	-0.105402	-0.10353	-0.10233	-0.105256	-0.104323	-0.104136	-0.102334	-0.10098	-0.104197	-0.103621	-0.105153	-0.105149	-0.102245	-0.103844	-0.108495	-0.107216	-0.108585	-0.108377	-0.108907	-0.110538	-0.111609
	0.0650991	0.0635303	0.0640473	0.0654913	0.0693321	0.0715149	0.0731706	0.0736095	0.0744118	0.0773823	0.0736553	0.0719718	0.0699536	0.0708841	0.0719825	0.0696537	0.0694576	0.0685058	0.0689494	0.0683153	0.0684418	0.0702389	0.0718512	0.0704001	0.0697267	0.0726241	0.0725834	0.0726247	0.0745558	0.0738362	0.0729443	0.0740895	0.074313	0.0735579	0.0707447	0.070543	0.0686345	0.0659366	0.0672821	0.0692946	0.0696901	0.0690215	0.0675641	0.0689853	0.0696404	0.0678615	0.0690886	0.069681	0.0709214
	-0.0712126	-0.0652502	-0.065481	-0.0656129	-0.0658318	-0.0672622	-0.0654356	-0.0638043	-0.0618746	-0.0615397	-0.061098	-0.0597815	-0.0581761	-0.0545428	-0.0541674	-0.0572547	-0.0542176	-0.0487745	-0.0489701	-0.0499114	-0.0466471	-0.0515571	-0.0517522	-0.0496107	-0.0498965	-0.0471509	-0.047748	-0.048365	-0.0489494	-0.0503354	-0.0487581	-0.0462525	-0.0442862	-0.0439382	-0.0402075	-0.0423408	-0.0387686	-0.041123	-0.0420872	-0.0428404	-0.0464458	-0.0449555	-0.0421542	-0.0419855	-0.0414615	-0.0412799	-0.0397029	-0.0388725	-0.036502
	0.0311513	0.0292176	0.030309	0.032053	0.0342916	0.0353101	0.0348006	0.035883	0.0362168	0.0352889	0.0360441	0.0354578	0.0384345	0.039495	0.0373609	0.0369893	0.0373099	0.0370321	0.036319	0.0344996	0.034554	0.0341505	0.0344381	0.0338211	0.0358548	0.0342318	0.032095	0.0321097	0.0333338	0.0311361	0.031235	0.0324674	0.031893	0.0336676	0.0330425	0.0303584	0.0269373	0.0277769	0.0276702	0.0279721	0.0240706	0.0205179	0.0186965	0.0178597	0.0162832	0.0153732	0.0159785	0.0130665	0.0145494
	0.0378574	0.0376052	0.0380203	0.0344241	0.0348551	0.0311831	0.0311712	0.0290284	0.0279014	0.0277373	0.0275276	0.0269922	0.0321895	0.0303415	0.0368535	0.0356087	0.0326135	0.0325485	0.0300344	0.0264903	0.0242491	0.0243201	0.0258074	0.0299226	0.0295099	0.0332122	0.0367086	0.0370658	0.0394131	0.0429793	0.0467061	0.0444001	0.0417242	0.0384322	0.0392018	0.0387655	0.0418129	0.0394103	0.0443438	0.0447092	0.0427211	0.0455935	0.049178	0.0544019	0.0568893	0.0578234	0.0577022	0.055474	0.0575835
	-0.00995344	-0.0115678	-0.0101067	-0.0115371	-0.0124997	-0.0124246	-0.0125749	-0.00911875	-0.0148143	-0.0146601	-0.0150451	-0.0111006	-0.0110218	-0.0104275	-0.00953568	-0.0109485	-0.0127292	-0.0111881	-0.0108554	-0.0140218	-0.0167101	-0.0217298	-0.0222561	-0.0237261	-0.0240682	-0.0251781	-0.0218869	-0.0166379	-0.0171731	-0.0152491	-0.0143149	-0.0143745	-0.0162393	-0.016609	-0.0199705	-0.0226896	-0.0254812	-0.0239925	-0.0314512	-0.0306141	-0.0331276	-0.0317874	-0.0339452	-0.0403023	-0.039359	-0.0350572	-0.034999	-0.0329135	-0.0351041
	-0.0136426	-0.0140146	-0.0133602	-0.012638	-0.0118509	-0.00962373	-0.00867427	-0.0102011	-0.0079865	-0.00766611	-0.00625816	-0.00439274	-0.00566323	-0.00579086	-0.00670758	-0.00737978	-0.00587562	-0.00358748	-0.00360966	-0.00466271	-0.0041864	-0.0047856	-0.00476586	-0.00516617	-0.00437384	-0.00545511	-0.00715469	-0.00725418	-0.00943989	-0.00902365	-0.0113649	-0.00948472	-0.0104972	-0.0129468	-0.0145553	-0.0167559	-0.0183714	-0.017732	-0.017295	-0.0193163	-0.0205412	-0.0206922	-0.0224401	-0.0235563	-0.024945	-0.0283896	-0.0289849	-0.0304378	-0.0302883
	-0.177755	-0.178802	-0.175212	-0.169995	-0.166867	-0.15814	-0.155454	-0.152819	-0.148439	-0.143642	-0.140964	-0.131469	-0.12811	-0.126418	-0.120558	-0.112263	-0.108147	-0.108369	-0.0981494	-0.0931402	-0.0873465	-0.0837323	-0.0786416	-0.0735344	-0.0671522	-0.0649017	-0.0564511	-0.0528543	-0.0490997	-0.0462529	-0.0406921	-0.0288615	-0.0241175	-0.0191375	-0.016253	-0.012997	-0.0127854	-0.00251695	0.00192721	0.00692894	0.0115534	0.0161318	0.0176456	0.01849	0.0225368	0.0253997	0.0281592	0.0371246	0.0408106
	-0.209624	-0.207191	-0.205191	-0.206087	-0.203196	-0.198741	-0.193441	-0.193055	-0.190368	-0.18676	-0.183528	-0.182052	-0.179694	-0.174817	-0.16896	-0.166814	-0.16493	-0.158452	-0.153977	-0.154272	-0.147358	-0.13983	-0.136781	-0.135782	-0.133723	-0.131361	-0.128013	-0.126531	-0.125002	-0.118927	-0.115327	-0.11219	-0.109541	-0.10158	-0.100362	-0.0952472	-0.0931582	-0.0906023	-0.0901962	-0.086647	-0.0883702	-0.0871414	-0.082548	-0.0790991	-0.0774583	-0.0771755	-0.0772053	-0.0733016	-0.0698808
	-0.106066	-0.108073	-0.111364	-0.111419	-0.112645	-0.113009	-0.118566	-0.119439	-0.119479	-0.119813	-0.118783	-0.119651	-0.11989	-0.120393	-0.119462	-0.119123	-0.120823	-0.120489	-0.122068	-0.123139	-0.120918	-0.120432	-0.117955	-0.116151	-0.115373	-0.114552	-0.114417	-0.115417	-0.113094	-0.110186	-0.108956	-0.105135	-0.100444	-0.0945895	-0.0933227	-0.0893836	-0.0837309	-0.0804915	-0.0753227	-0.0710313	-0.0686252	-0.0660692	-0.0582927	-0.0526779	-0.050495	-0.0456632	-0.0395381	-0.0337826	-0.0284711
	0.0743079	0.072391	0.075115	0.0742182	0.0676936	0.0624133	0.0643849	0.0619994	0.0626479	0.057131	0.0532952	0.0497982	0.0474477	0.043356	0.0420258	0.0404767	0.0366535	0.0349747	0.0316114	0.0301596	0.0238668	0.0172379	0.0169614	0.0143031	0.00875023	0.00710678	0.00388271	0.00401623	0.000868086	-0.00234953	-0.006173	-0.00870977	-0.0113175	-0.0158924	-0.0165908	-0.0189888	-0.0246759	-0.0256638	-0.0272337	-0.0326185	-0.0343416	-0.0375885	-0.0386605	-0.0413012	-0.049026	-0.0548394	-0.0557837	-0.0559982	-0.0619434
	-0.0147101	-0.0174596	-0.0202339	-0.024428	-0.0264945	-0.0262223	-0.0246108	-0.0256217	-0.0295777	-0.0331702	-0.0364131	-0.0364583	-0.0387584	-0.0381667	-0.0398895	-0.0407373	-0.0457087	-0.0443906	-0.0502482	-0.0527562	-0.0545042	-0.0557882	-0.0568136	-0.0572418	-0.0599964	-0.0643055	-0.0696864	-0.0689586	-0.0688049	-0.0669975	-0.0685222	-0.0703789	-0.0703941	-0.0709875	-0.0698143	-0.0699924	-0.0732101	-0.0734698	-0.0755331	-0.0772526	-0.0812303	-0.0815372	-0.0800369	-0.080394	-0.0828885	-0.0806676	-0.0808003	-0.0788648	-0.0749486
	-0.0676032	-0.0699676	-0.0654915	-0.0653571	-0.0651066	-0.0651168	-0.0609628	-0.0551836	-0.0597689	-0.0602723	-0.0578185	-0.0539602	-0.0506093	-0.0496594	-0.0455043	-0.0459185	-0.0463741	-0.0429496	-0.0416798	-0.0446241	-0.0412104	-0.0374307	-0.0416036	-0.0373432	-0.0372413	-0.03669	-0.0384307	-0.0338405	-0.0277401	-0.0305896	-0.0308913	-0.0283871	-0.0262321	-0.0248726	-0.0255928	-0.0256123	-0.0209211	-0.0198728	-0.0237845	-0.0224406	-0.0231116	-0.0241886	-0.0238279	-0.0250309	-0.0262042	-0.0275808	-0.0295154	-0.0288539	-0.0267804
	0.0703211	0.0718864	0.073283	0.0754611	0.0813032	0.0835614	0.0874844	0.0910783	0.0902767	0.0952583	0.0957118	0.0985479	0.0986527	0.10114	0.104	0.104236	0.105024	0.10715	0.112844	0.117518	0.121804	0.118971	0.114989	0.119276	0.121827	0.122537	0.12505	0.124317	0.125849	0.125493	0.125938	0.126792	0.12519	0.124739	0.126514	0.12632	0.124678	0.124763	0.122413	0.118832	0.118071	0.11581	0.113659	0.116128	0.116969	0.116584	0.116252	0.113513	0.112782
	-0.0818471	-0.0804062	-0.0790017	-0.0825094	-0.0856554	-0.0875126	-0.089306	-0.0902936	-0.0875845	-0.0897354	-0.0911349	-0.0895827	-0.0899877	-0.0910172	-0.0914912	-0.0908402	-0.0938665	-0.096754	-0.0958932	-0.0960634	-0.0986575	-0.0984539	-0.0959683	-0.0943796	-0.0943088	-0.0946477	-0.093894	-0.0953397	-0.0996969	-0.101999	-0.102071	-0.101956	-0.1047	-0.104841	-0.107063	-0.104551	-0.104122	-0.106584	-0.109011	-0.104466	-0.109035	-0.110067	-0.10688	-0.106588	-0.104338	-0.104539	-0.103507	-0.104223	-0.103714
	-0.0536382	-0.0505333	-0.0506676	-0.050238	-0.0487881	-0.0465575	-0.0444848	-0.0412928	-0.0422124	-0.041111	-0.044108	-0.0453339	-0.0419871	-0.0439059	-0.0408164	-0.0475256	-0.0501437	-0.0496652	-0.0490292	-0.0478406	-0.0490518	-0.0505208	-0.0518305	-0.0462519	-0.0452452	-0.0419819	-0.0432724	-0.0439144	-0.0443367	-0.0433477	-0.0440785	-0.0436385	-0.0428502	-0.0410031	-0.0391811	-0.034502	-0.0331419	-0.0352488	-0.0335693	-0.0338472	-0.0327933	-0.0340876	-0.0327344	-0.0300234	-0.0304955	-0.0289791	-0.0350211	-0.0358091	-0.0374894
	-0.103784	-0.101672	-0.103446	-0.101661	-0.100327	-0.0950357	-0.093578	-0.0917473	-0.0930533	-0.0868882	-0.0865718	-0.0871905	-0.0830126	-0.081424	-0.0799708	-0.0769752	-0.0789795	-0.0787575	-0.0773062	-0.0806835	-0.0818463	-0.084799	-0.0811124	-0.0795598	-0.0807181	-0.0779627	-0.074647	-0.077114	-0.0743	-0.0727472	-0.071764	-0.0766333	-0.0743669	-0.0742591	-0.0698812	-0.0652448	-0.0660698	-0.0599918	-0.0617181	-0.059174	-0.0521413	-0.0492432	-0.0475014	-0.0467426	-0.0414229	-0.0438596	-0.0429045	-0.0422934	-0.0378658
	-0.0743555	-0.0735292	-0.0726572	-0.0753501	-0.0751461	-0.0751693	-0.0767502	-0.0764818	-0.0769951	-0.0778069	-0.0793236	-0.0795875	-0.0782073	-0.0761171	-0.0748101	-0.0750408	-0.0739701	-0.0714235	-0.0692119	-0.0688555	-0.0692903	-0.0681974	-0.0671785	-0.0693676	-0.0678033	-0.0688807	-0.0678083	-0.0657497	-0.0641112	-0.0607357	-0.0608249	-0.0621866	-0.0610406	-0.0593609	-0.0575769	-0.0545937	-0.0529648	-0.0524186	-0.0517437	-0.0476332	-0.0492597	-0.047733	-0.0459171	-0.0451449	-0.0405218	-0.0396321	-0.0387269	-0.0375888	-0.0362465
	-0.0242466	-0.019256	-0.0117634	-0.0081207	-0.00912689	-0.00816672	-0.00451704	-0.00939811	-0.00596976	0.000913369	0.00444216	0.0126997	0.0162317	0.0194506	0.0221702	0.0314027	0.0288102	0.0355199	0.0372603	0.0384103	0.0408516	0.0420957	0.0450359	0.0502675	0.0512873	0.0528522	0.0575834	0.0589416	0.05825	0.0591241	0.0636897	0.064023	0.0690324	0.0733217	0.0770004	0.0814801	0.0821161	0.0767483	0.0724712	0.0724352	0.0713945	0.0751902	0.0744835	0.0701348	0.0675003	0.0680527	0.0740034	0.0734859	0.0719153
	0.0377946	0.038039	0.0376354	0.0373289	0.0362853	0.0346818	0.0344529	0.0319019	0.0297822	0.0301913	0.0285295	0.0248841	0.0256799	0.0251482	0.0231219	0.0186632	0.0182131	0.0185792	0.0172863	0.0142683	0.0128218	0.00789594	0.00529715	-0.000606473	-0.00215775	-0.00449681	-0.00440786	-0.00886779	-0.00948569	-0.0117243	-0.0147752	-0.0185022	-0.0228205	-0.0249936	-0.0308678	-0.0354271	-0.0356172	-0.0397026	-0.0444717	-0.0466708	-0.0497511	-0.0575371	-0.0605701	-0.0624528	-0.0687561	-0.070871	-0.0750748	-0.0788177	-0.0832351
b_UNC	-0.0894239	-0.0895711	-0.0917623	-0.0937525	-0.0869241	-0.0858744	-0.0844551	-0.0829849	-0.0831627	-0.0837162	-0.0768082	-0.0747345	-0.0736426	-0.0687534	-0.0657233	-0.0623022	-0.0617852	-0.0579086	-0.0540829	-0.0518545	-0.054442	-0.0508624	-0.0449733	-0.0442462	-0.0382149	-0.0375312	-0.0367679	-0.0354801	-0.0353352	-0.0314159	-0.0273721	-0.020573	-0.0155129	-0.0152645	-0.00869585	-0.00611777	-0.00222462	-0.000683282	0.00359259	0.00669663	0.00894645	0.0103873	0.0125604	0.0169267	0.0175466	0.0192548	0.0220417	0.0223444	0.0251793
	-0.0189165	-0.0189316	-0.0221071	-0.0299988	-0.0292152	-0.0298587	-0.0272406	-0.0281964	-0.0270814	-0.0261295	-0.0251129	-0.0240692	-0.022925	-0.0204428	-0.0166634	-0.0165438	-0.0172123	-0.019416	-0.0176999	-0.0158882	-0.016889	-0.0120956	-0.0120556	-0.0111831	-0.00850862	-0.0059775	-0.00186814	-0.000421632	-0.00204252	0.000128767	0.00193476	0.00173025	0.00217487	-0.00049795	-0.000726847	-0.00101517	0.00138892	0.00142271	0.00857308	0.0127034	0.0140746	0.0152415	0.0131207	0.0103639	0.00882484	0.00787921	0.00804746	0.0113908	0.00870493
	0.0182938	0.0184075	0.0185098	0.0186006	0.0187788	0.0188393	0.0188881	0.0202241	0.0192247	0.019404	0.0195717	0.0192288	0.0193396	0.0189383	0.0185336	0.0185387	0.0185278	0.0185009	0.018458	0.0195806	0.0217074	0.021698	0.0216842	0.0216661	0.0216437	0.0216173	0.0215868	0.0209931	0.0192249	0.0192543	0.0192722	0.0192788	0.0197626	0.0197147	0.0202797	0.020665	0.0205187	0.0203673	0.0201771	0.0199479	0.0197137	0.0194745	0.0192303	0.018479	0.0181903	0.0171194	0.015189	0.014763	0.0143222
	-0.00191489	0.000492343	0.000877127	0.000926793	0.00278278	0.00425562	0.00572224	0.0079666	0.00881393	0.0101576	0.0114841	0.0132983	0.0145486	0.0168523	0.0181262	0.0202778	0.0224335	0.0230404	0.0241147	0.0242064	0.0252834	0.0262924	0.0272257	0.0271433	0.0275986	0.0278643	0.0285755	0.0292361	0.0289952	0.0296084	0.0302051	0.0305728	0.0301095	0.0323648	0.0315809	0.0327975	0.0327497	0.0337509	0.033735	0.0336606	0.0325861	0.0323479	0.0331952	0.0333564	0.0333638	0.0342203	0.0331334	0.0332284	0.030823
	-1.76267e-05	0.00056335	-0.0010671	-0.000121586	-0.00282452	-0.000931053	-0.00282935	-0.000622693	-0.00449969	-0.00451118	-0.00340839	-0.00311928	-0.00470984	-0.000738261	-0.00105551	-0.00272819	-0.000503867	0.00520661	0.00715043	0.00688816	0.00850247	0.00966072	0.0147348	0.0189667	0.0174336	0.0180262	0.0189127	0.0290123	0.0296985	0.0346417	0.0345033	0.0360438	0.0353799	0.0345227	0.039833	0.046933	0.0482852	0.0546016	0.0580601	0.0623687	0.0687263	0.0742513	0.0789326	0.0791596	0.0762435	0.07759	0.0804305	0.0852204	0.0901136
	-0.0204885	-0.0196678	-0.0191797	-0.0193897	-0.018027	-0.0153932	-0.0162594	-0.0151703	-0.011949	-0.0126936	-0.0126504	-0.0118522	-0.0150769	-0.0148672	-0.0127999	-0.0124129	-0.0119925	-0.0115382	-0.0110492	-0.0105251	-0.0115207	-0.00924353	-0.00768427	-0.0076329	-0.00682269	-0.00749653	-0.00589263	-0.0044982	-0.0021071	-0.00125438	-0.00036547	-0.000193288	0.000601751	0.00347437	0.00370484	0.00600515	0.00974216	0.00982379	0.0108067	0.0151768	0.0161947	0.0172457	0.0155825	0.0186964	0.0171738	0.0194675	0.0207891	0.0228218	0.0241012
	0.00659458	0.0064525	0.00527354	0.00389807	0.00426183	0.00350238	0.00307726	0.00320902	0.00362172	0.00292103	0.00284446	0.0027395	0.00247504	0.00208611	0.00285816	0.00261436	0.00134088	0.0017781	0.00249732	0.00262387	0.00226654	0.00220763	0.00241656	0.00289561	0.00393062	0.00383703	0.00429986	0.00421352	0.004981	0.00543791	0.00588575	0.006882	0.0073484	0.00809911	0.0091183	0.00919707	0.00984645	0.0101574	0.00931451	0.00937678	0.00999874	0.00974976	0.0108894	0.0121014	0.0123567	0.0126036	0.0136949	0.012837	0.0130719
	-0.0396545	-0.038393	-0.0371406	-0.0366694	-0.0343752	-0.0340508	-0.0322001	-0.029028	-0.0270059	-0.0243764	-0.0236156	-0.0232755	-0.0211417	-0.0194367	-0.018054	-0.0159559	-0.0146212	-0.0121535	-0.0107743	-0.00840649	-0.00838952	-0.00721548	-0.0061847	-0.0041662	-0.00362062	-0.00340761	-0.00040504	-7.05661e-06	0.00172635	0.00221916	0.00515435	0.00823246	0.0109267	0.0124117	0.0118096	0.0129669	0.0134986	0.0149307	0.0161671	0.0148033	0.0154589	0.0163499	0.0180615	0.0206838	0.0214817	0.0235198	0.0247783	0.0255308	0.0253439
	0.179273	0.176331	0.178063	0.180026	0.178563	0.175204	0.174646	0.170078	0.167584	0.168413	0.169825	0.170778	0.164579	0.162609	0.161032	0.153426	0.150694	0.149634	0.148648	0.146251	0.147333	0.143807	0.140774	0.143866	0.145209	0.142809	0.136788	0.129473	0.129212	0.127146	0.126851	0.119117	0.109773	0.108199	0.0996648	0.0952032	0.0904657	0.0884871	0.0855061	0.0807938	0.0761368	0.074318	0.068439	0.0634197	0.0582922	0.0540548	0.054778	0.0550809	0.0518393
	0.00984849	0.013792	0.0108397	0.00745959	0.00956451	0.0102904	0.0125722	0.0135367	0.0123103	0.0118282	0.0110625	0.0122972	0.0154317	0.0179607	0.0188383	0.0218649	0.0236672	0.0238998	0.0238653	0.0233694	0.0258944	0.0287536	0.0284271	0.0280409	0.0275962	0.0251236	0.0253193	0.0247568	0.0239265	0.0187825	0.0169631	0.0145227	0.0166276	0.0154435	0.0126801	0.00889433	0.0121548	0.00754611	0.00783917	0.0101213	0.0100121	0.0112847	0.0114565	0.0104282	0.0116681	0.0153646	0.0148883	0.0184894	0.0178086
	0.178067	0.16976	0.166088	0.162335	0.157602	0.155638	0.154928	0.152686	0.149565	0.145649	0.142729	0.137226	0.13318	0.128552	0.122446	0.120242	0.121174	0.115272	0.108594	0.104502	0.100066	0.092151	0.091366	0.0910375	0.0877858	0.090653	0.084746	0.0760028	0.0768868	0.0723357	0.0688565	0.0643572	0.0619185	0.0545536	0.0487389	0.0399084	0.0325832	0.030055	0.0248414	0.0171757	0.0105663	0.00338588	0.00575901	0.00700127	0.00357533	0.00293272	-0.000189014	-0.00107739	-0.00376993
	-0.227968	-0.230182	-0.228422	-0.228199	-0.228132	-0.224709	-0.226216	-0.225378	-0.225087	-0.22006	-0.217914	-0.218358	-0.217526	-0.214438	-0.215151	-0.218266	-0.215814	-0.214464	-0.214122	-0.213413	-0.211056	-0.207579	-0.205935	-0.206176	-0.206271	-0.209786	-0.206639	-0.203173	-0.201474	-0.19621	-0.19412	-0.190494	-0.18824	-0.18846	-0.186597	-0.181112	-0.17777	-0.174184	-0.172234	-0.170427	-0.170066	-0.169417	-0.165334	-0.159574	-0.156902	-0.15597	-0.15439	-0.148687	-0.146387
	0.182034	0.183435	0.169344	0.172446	0.170891	0.171133	0.172294	0.172683	0.176443	0.178881	0.178109	0.179787	0.181329	0.189061	0.197876	0.202041	0.204527	0.208709	0.206518	0.207735	0.206517	0.203436	0.203633	0.202488	0.204587	0.205028	0.200519	0.194692	0.195674	0.198897	0.195184	0.195746	0.194106	0.189769	0.19175	0.191181	0.19164	0.18997	0.185068	0.182684	0.183663	0.178662	0.176012	0.17625	0.171961	0.173995	0.169665	0.164317	0.160461
	0.199398	0.200125	0.203103	0.201016	0.199596	0.200303	0.200294	0.200962	0.198677	0.19366	0.192285	0.187345	0.184637	0.182603	0.178396	0.177123	0.175005	0.170311	0.169912	0.16938	0.166799	0.165793	0.165206	0.160123	0.155437	0.153036	0.151071	0.149618	0.148639	0.146556	0.144129	0.14177	0.140422	0.137691	0.138232	0.13596	0.137356	0.134184	0.133929	0.132042	0.129735	0.125252	0.123805	0.121965	0.120166	0.11987	0.117284	0.114568	0.114029
	-0.000599358	-0.00140999	-0.00127065	-0.00241558	-0.00283026	-0.00435001	-0.00510082	-0.00568898	-0.00723346	-0.00967404	-0.0102779	-0.0122967	-0.0127261	-0.0119952	-0.0137086	-0.0138272	-0.0149168	-0.0156582	-0.0173046	-0.0193667	-0.0190934	-0.0207497	-0.0227792	-0.0240939	-0.024822	-0.0280685	-0.0282279	-0.0276431	-0.027847	-0.0291784	-0.0292706	-0.0291487	-0.0301889	-0.0285103	-0.0294535	-0.0295159	-0.0294453	-0.0282048	-0.0283253	-0.0284377	-0.0284806	-0.0286468	-0.0287629	-0.0288268	-0.0281205	-0.029249	-0.0284677	-0.0290552	-0.0298427
	-0.0384252	-0.0379307	-0.0395317	-0.0410904	-0.0411126	-0.0410985	-0.0413231	-0.0435063	-0.0441988	-0.0439135	-0.0460946	-0.0464278	-0.0488598	-0.0490527	-0.0505971	-0.050563	-0.0512132	-0.0553795	-0.0545809	-0.0538805	-0.0561847	-0.0572832	-0.0589679	-0.0604416	-0.062048	-0.0629995	-0.0638453	-0.0612552	-0.058301	-0.0594669	-0.0623775	-0.0607738	-0.0608184	-0.062814	-0.0635346	-0.06516	-0.0668891	-0.0677677	-0.0667759	-0.0643429	-0.0635754	-0.0653467	-0.0625098	-0.0638431	-0.0632786	-0.0614445	-0.0600113	-0.0614869	-0.0616078
	-0.0924269	-0.0929976	-0.0929256	-0.092657	-0.0937266	-0.0926626	-0.0872239	-0.0853592	-0.0823277	-0.0834551	-0.0829443	-0.0793454	-0.0767921	-0.0769722	-0.0738246	-0.0717412	-0.0743909	-0.0695638	-0.0661186	-0.0590588	-0.0557552	-0.0557616	-0.0565212	-0.0505858	-0.0463198	-0.0401463	-0.0374744	-0.0328323	-0.0348405	-0.0327726	-0.030993	-0.0253293	-0.0194083	-0.0141606	-0.0131893	-0.010197	-0.00377884	-0.00452207	-0.00421931	0.00251557	0.00845621	0.00713496	0.0102434	0.0108067	0.0166862	0.021698	0.0292646	0.0328116	0.0368824
	-0.00497981	-0.00159038	-0.00467119	-0.00344932	-0.00524995	-0.00672329	-0.00761267	-0.00904538	-0.0110782	-0.0134079	-0.0158376	-0.0190427	-0.0214018	-0.0224906	-0.0242703	-0.026741	-0.0263315	-0.0274442	-0.0292912	-0.030435	-0.0315899	-0.0323882	-0.03311	-0.0326349	-0.033179	-0.033658	-0.0354875	-0.0340995	-0.0342247	-0.0343398	-0.031289	-0.0309274	-0.0288414	-0.0276029	-0.0254158	-0.0256636	-0.0247728	-0.0265989	-0.0287937	-0.0280316	-0.0294302	-0.0305085	-0.0282315	-0.0302721	-0.0304298	-0.0279933	-0.0266275	-0.024616	-0.0217904
	0.116033	0.116482	0.118249	0.117548	0.120545	0.122226	0.122569	0.122864	0.123109	0.120696	0.119916	0.120071	0.120555	0.120618	0.119741	0.120095	0.11861	0.118095	0.119439	0.119841	0.119237	0.117565	0.118149	0.113897	0.11346	0.110662	0.109117	0.107761	0.104571	0.103205	0.104862	0.103408	0.101895	0.0998571	0.10015	0.0991439	0.0989792	0.101592	0.101278	0.0986049	0.0967398	0.0947144	0.0925922	0.0912048	0.0883932	0.0882031	0.0859373	0.0837863	0.0807406
	-0.0105647	-0.00919819	-0.00992587	-0.0120757	-0.0143405	-0.0170242	-0.0195773	-0.0219667	-0.0235813	-0.0274904	-0.0303868	-0.0336751	-0.03591	-0.0414101	-0.0423696	-0.0478378	-0.0527402	-0.0531419	-0.0555435	-0.0587392	-0.0617623	-0.0639898	-0.0622474	-0.063454	-0.0658096	-0.0682795	-0.0705667	-0.0704412	-0.071504	-0.0729773	-0.0735032	-0.0752404	-0.0733701	-0.0759153	-0.0775805	-0.0799071	-0.0821474	-0.0850288	-0.083975	-0.0833454	-0.0819596	-0.0848434	-0.0898191	-0.0903263	-0.0872168	-0.0851984	-0.0853753	-0.08429	-0.083543
	-0.0272584	-0.0311171	-0.0288324	-0.0313829	-0.0309998	-0.0343766	-0.0364587	-0.0382667	-0.0356232	-0.0404559	-0.0410856	-0.0426167	-0.0403289	-0.0405986	-0.0433823	-0.0422075	-0.0409053	-0.0454165	-0.0485541	-0.0482415	-0.049142	-0.048002	-0.0470016	-0.0516981	-0.0532443	-0.0470223	-0.0514649	-0.05149	-0.0537415	-0.0538094	-0.0577051	-0.0615844	-0.0637994	-0.0607871	-0.0619651	-0.0676685	-0.0692546	-0.0711689	-0.0716501	-0.0764272	-0.0749869	-0.0760118	-0.0821395	-0.0862327	-0.0853006	-0.0844117	-0.0881618	-0.0886452	-0.0893569
	0.0145838	0.0135885	0.0125935	0.0120619	0.0110433	0.0103465	0.00932528	0.00881166	0.00785188	0.00646854	0.00551636	0.00458394	0.00398639	0.0030769	0.00201779	0.000577393	-0.000265731	-0.00141149	-0.0020767	-0.00187233	-0.00242917	-0.00341931	-0.00476934	-0.00514952	-0.00550351	-0.00583086	-0.00630566	-0.00659078	-0.00684916	-0.00677706	-0.00696116	-0.00711761	-0.00766474	-0.0085249	-0.00861763	-0.00950475	-0.0094991	-0.00993735	-0.00986444	-0.00977561	-0.00983427	-0.00987906	-0.00974792	-0.00993406	-0.00980181	-0.0090105	-0.00881553	-0.00811572	-0.00934212
	0.00157939	0.000567719	-0.00230741	-0.00179982	-0.00165561	-0.00168656	-0.00180367	-0.000454928	-0.00129538	-0.000321221	-0.00203871	-0.00489588	-0.00544508	-0.00470174	-0.00324553	-0.00453912	-0.0036223	-0.00258991	-0.00261639	-0.00154957	-0.000977617	-0.000974358	-0.00148671	-0.00151937	-0.00269103	-0.00150647	-0.00117103	-0.0014332	0.000311152	0.00128769	0.003153	0.00480951	0.00732086	0.00845398	0.00974668	0.010922	0.0125072	0.0143852	0.0152391	0.0154305	0.0162241	0.0168065	0.0177883	0.0183631	0.0198226	0.0226077	0.0252246	0.0264096	0.0281959
	-0.156918	-0.158975	-0.158532	-0.155835	-0.153014	-0.14902	-0.143107	-0.138774	-0.136019	-0.12926	-0.12406	-0.130086	-0.117372	-0.116851	-0.113059	-0.109823	-0.0911844	-0.0881828	-0.0847458	-0.0837884	-0.0793399	-0.0752284	-0.0746626	-0.0705743	-0.0690923	-0.0653135	-0.0627874	-0.0578031	-0.0570917	-0.0610793	-0.0601631	-0.0578395	-0.0576038	-0.0547469	-0.0499852	-0.0454801	-0.0468937	-0.0413356	-0.036806	-0.031715	-0.0305465	-0.0287938	-0.0285358	-0.0282843	-0.0264733	-0.0246563	-0.0247781	-0.0236191	-0.0239361
	0.0237525	0.0224913	0.0217033	0.0214177	0.0215589	0.022328	0.0228599	0.0229126	0.0212745	0.0209385	0.0211197	0.0208707	0.0178601	0.0176875	0.0174854	0.0169799	0.0161924	0.0160435	0.0162576	0.0148914	0.0135826	0.0134184	0.0125695	0.0119812	0.0108317	0.0101739	0.00971826	0.0101892	0.0106996	0.011192	0.0120281	0.0113162	0.00934432	0.00818651	0.00738866	0.00493513	0.00429837	0.00344741	0.00179461	0.000411999	2.35069e-05	-0.000916917	-0.00155793	-0.00182254	-0.00257334	-0.00386794	-0.00515224	-0.00664714	-0.00731396
	-0.0238809	-0.0218981	-0.018943	-0.020071	-0.0215907	-0.0242343	-0.0216479	-0.0204775	-0.0187979	-0.0166176	-0.0155981	-0.0150019	-0.0138816	-0.0132548	-0.0120681	-0.0101169	-0.0105792	-0.0107279	-0.0100898	-0.00795372	-0.00804579	-0.00651131	-0.00832479	-0.0067556	-0.00641217	-0.0062396	-0.00365442	-0.00445243	-0.00445667	-0.00320707	-0.00237107	-0.00162307	-0.00236715	2.9264e-05	0.00379952	0.00192976	0.00017387	-0.000161565	-0.00184612	-0.00111737	0.00177383	0.00262903	0.00612587	0.00488531	0.00556787	0.00728409	0.00750191	0.00760189	0.00917231
	-0.0417119	-0.0457598	-0.0457454	-0.0483244	-0.0480117	-0.0523098	-0.0537667	-0.058109	-0.0597017	-0.0601662	-0.0616597	-0.0643904	-0.0675124	-0.0701796	-0.071204	-0.0721511	-0.0745665	-0.0785339	-0.0790236	-0.0806012	-0.0823736	-0.0827657	-0.0832872	-0.0857072	-0.088145	-0.0905317	-0.0907561	-0.088524	-0.0888561	-0.0891548	-0.0895822	-0.0913484	-0.0915859	-0.0918007	-0.0943153	-0.0932485	-0.0923499	-0.0926438	-0.0915178	-0.0918726	-0.0933078	-0.0937009	-0.096499	-0.096707	-0.0989441	-0.0991644	-0.0998817	-0.102464	-0.103082
	0.00277637	0.00722404	0.0122432	0.0166054	0.0189635	0.0216473	0.0197541	0.0209962	0.0247482	0.0285863	0.0320484	0.036678	0.0396742	0.0436681	0.0466264	0.0513398	0.058665	0.064439	0.0712786	0.0692915	0.0740683	0.0783653	0.0796739	0.0802814	0.0829965	0.0813974	0.0868598	0.0869296	0.091364	0.0885023	0.0949391	0.100961	0.104486	0.107414	0.111625	0.115498	0.116918	0.117822	0.117234	0.118778	0.121664	0.124434	0.128866	0.134462	0.13668	0.136958	0.138227	0.142917	0.143805
	0.0282084	0.0277058	0.0256557	0.0235471	0.0239724	0.0226257	0.0230038	0.0221125	0.0231272	0.0247448	0.0242631	0.0248038	0.0243434	0.0237786	0.0218953	0.0219474	0.0214982	0.0222543	0.0233531	0.0250605	0.0259951	0.0254286	0.0261594	0.025799	0.0256138	0.0260122	0.0268708	0.0288152	0.029173	0.0296135	0.0300925	0.0307569	0.032165	0.0341973	0.0339564	0.0351635	0.0364772	0.0383819	0.0365873	0.0368255	0.0372198	0.0385889	0.0396147	0.0407461	0.0404035	0.0416539	0.041922	0.0407599	0.0411077
	0.0619995	0.0630029	0.0607582	0.0573321	0.057038	0.0575845	0.0584374	0.0590025	0.0585834	0.0563672	0.0562418	0.0552547	0.0559337	0.0530883	0.0550253	0.0531071	0.0588898	0.0579433	0.0569628	0.0561021	0.0498478	0.0481198	0.05025	0.0477793	0.0448154	0.0463439	0.0486662	0.0484353	0.04368	0.0451658	0.0456123	0.0443801	0.046951	0.0437558	0.0405792	0.0401986	0.0430991	0.0416987	0.0425755	0.0437554	0.0427096	0.0427371	0.0432025	0.0422537	0.0394294	0.037492	0.0325361	0.0353458	0.0312523
	-0.173878	-0.175174	-0.172768	-0.173988	-0.170458	-0.166189	-0.164735	-0.164164	-0.161793	-0.160255	-0.160187	-0.156079	-0.15327	-0.151581	-0.148152	-0.145417	-0.144123	-0.141735	-0.139352	-0.1347	-0.132766	-0.128876	-0.125954	-0.123238	-0.118273	-0.116504	-0.113429	-0.1085	-0.103789	-0.100496	-0.0966154	-0.0914394	-0.0888866	-0.0852426	-0.083577	-0.0788369	-0.0757231	-0.0706268	-0.0681753	-0.0627088	-0.0577432	-0.0533101	-0.0511205	-0.0461589	-0.0458554	-0.039132	-0.0377547	-0.033301	-0.0273149
	-0.00294493	-0.00271433	-0.00562027	-0.00407756	-0.00196025	-0.00504625	-0.0042718	-0.00610771	-0.0072962	-0.00722869	-0.00780272	-0.00870538	-0.013028	-0.01402	-0.0178725	-0.0170046	-0.0180921	-0.0165304	-0.0189815	-0.0208004	-0.0223129	-0.0221076	-0.0231383	-0.0214546	-0.0192157	-0.020729	-0.0218356	-0.0253695	-0.0231284	-0.0251122	-0.0300072	-0.0336044	-0.0346434	-0.0353816	-0.037936	-0.0371395	-0.0397882	-0.0394554	-0.0456622	-0.0500148	-0.0496839	-0.0501313	-0.0505795	-0.051774	-0.053982	-0.0462878	-0.0458773	-0.0457147	-0.0464483
	-0.0612667	-0.0619599	-0.0622355	-0.0611675	-0.0620123	-0.0610779	-0.0625859	-0.0649262	-0.0630517	-0.0626475	-0.065238	-0.0663553	-0.0642055	-0.0645858	-0.0673437	-0.0666628	-0.0660868	-0.0654889	-0.0644808	-0.0639765	-0.062969	-0.0616663	-0.0613967	-0.0601749	-0.0592834	-0.057693	-0.0576917	-0.0573729	-0.0544321	-0.0541481	-0.0544687	-0.0554218	-0.054952	-0.0549988	-0.0535736	-0.0532805	-0.0510712	-0.0489574	-0.0477158	-0.0454135	-0.0431433	-0.0459467	-0.0446398	-0.0428649	-0.0416547	-0.0415857	-0.0416277	-0.0396178	-0.0388612
	0.0846391	0.0871684	0.0839099	0.0821977	0.0833457	0.0827306	0.0792833	0.082398	0.079383	0.0782	0.0746732	0.0773544	0.0803799	0.0792872	0.079878	0.0818194	0.0821341	0.0845278	0.0921817	0.0934589	0.0912003	0.0906633	0.0902002	0.091449	0.094303	0.0954888	0.100978	0.103145	0.106808	0.107793	0.103415	0.103582	0.108649	0.108728	0.109641	0.112234	0.114857	0.114638	0.112885	0.115866	0.115322	0.114809	0.112258	0.113949	0.116549	0.11128	0.10992	0.108609	0.113405
	-0.153493	-0.156152	-0.156973	-0.152405	-0.150494	-0.148048	-0.144331	-0.143482	-0.141305	-0.138484	-0.135851	-0.130325	-0.123609	-0.119195	-0.115291	-0.116975	-0.117144	-0.117799	-0.119301	-0.116553	-0.114814	-0.11242	-0.109115	-0.106671	-0.105228	-0.10192	-0.0990507	-0.0928481	-0.0893232	-0.0838332	-0.0818693	-0.0849344	-0.0839776	-0.0848419	-0.0836228	-0.0787974	-0.0798425	-0.0741395	-0.0682635	-0.0679504	-0.0667216	-0.06424	-0.0629655	-0.0551666	-0.0523877	-0.0447423	-0.0421383	-0.0376346	-0.0338221
	-0.0188184	-0.0185078	-0.0181922	-0.0176627	-0.0182895	-0.0187985	-0.0234384	-0.0213544	-0.0241285	-0.0251256	-0.0234857	-0.02796	-0.0253511	-0.0291131	-0.0311013	-0.0310348	-0.030097	-0.0297173	-0.0340112	-0.0309041	-0.0317517	-0.0358511	-0.0380697	-0.0365352	-0.0353426	-0.0356506	-0.0340379	-0.0309478	-0.0284311	-0.0312915	-0.0275807	-0.0253342	-0.0229848	-0.0240821	-0.0221059	-0.0205222	-0.0224862	-0.0251529	-0.0241973	-0.023352	-0.0207896	-0.0199594	-0.0222398	-0.0141022	-0.00978591	-0.0105256	-0.00809997	-0.00610036	-0.00438292
	-0.0489754	-0.0501726	-0.0487794	-0.0486132	-0.0487499	-0.0484869	-0.0480774	-0.0499704	-0.049165	-0.0493092	-0.0496732	-0.0475516	-0.047705	-0.0487327	-0.0422403	-0.0424766	-0.0450057	-0.0455774	-0.0456701	-0.0460668	-0.0444029	-0.0451782	-0.0437776	-0.041505	-0.040584	-0.0413702	-0.0409036	-0.0391811	-0.0419261	-0.0398446	-0.0422564	-0.0424977	-0.0437969	-0.0418021	-0.040753	-0.0436985	-0.0430695	-0.0433741	-0.0436517	-0.0451747	-0.0447669	-0.0464707	-0.0476285	-0.0459848	-0.047948	-0.0477718	-0.0503255	-0.0497165	-0.0468826
	-0.144507	-0.14296	-0.141849	-0.14273	-0.141209	-0.138519	-0.134306	-0.134694	-0.133462	-0.129398	-0.127829	-0.126663	-0.125562	-0.12826	-0.131066	-0.129513	-0.127187	-0.125875	-0.123628	-0.125818	-0.123385	-0.125402	-0.125739	-0.123975	-0.12174	-0.120598	-0.115477	-0.110614	-0.107695	-0.104086	-0.101087	-0.0979746	-0.0908004	-0.0885458	-0.0891837	-0.0868818	-0.0852146	-0.0849276	-0.0858333	-0.0814538	-0.0811188	-0.0801996	-0.0795022	-0.0767087	-0.0697684	-0.0652155	-0.0656867	-0.0628251	-0.0589515
	0.0206621	0.0200273	0.0198267	0.0195352	0.0197862	0.0190218	0.0202488	0.0143285	0.0137199	0.0118607	0.0135533	0.0135845	0.0129637	0.0120089	0.0132105	0.0114334	0.0126018	0.0131269	0.014222	0.0154212	0.0120722	0.0121769	0.00839465	0.00680344	0.00971164	0.00879151	0.00603247	0.00401361	0.00331277	0.00417542	0.00431503	0.00110878	0.00240926	-0.00263414	-0.000662201	0.00213256	-0.000684402	-0.000149761	7.21818e-05	-0.00223347	-0.00274382	-0.00255467	0.000165678	-0.00118243	-0.000858135	0.000434611	0.0031603	0.0020534	-0.000694342
	-0.0745657	-0.0701434	-0.0683958	-0.0621709	-0.0610669	-0.0578949	-0.0545035	-0.0501029	-0.0536356	-0.0508715	-0.0463696	-0.0457542	-0.0428637	-0.0401419	-0.039618	-0.0357986	-0.0323929	-0.0265523	-0.0233692	-0.0210832	-0.0201827	-0.01652	-0.0188053	-0.019476	-0.0212771	-0.019253	-0.0173399	-0.0169897	-0.0165504	-0.0142197	-0.0127864	-0.0065008	-0.00857466	-0.011403	-0.00898037	-0.0100893	-0.0105159	-0.00733709	-0.00728355	-0.00687514	-0.00677415	-0.00699948	-0.00747595	-0.005447	-0.00622421	-0.00468203	-0.00339769	-0.00505635	-0.006617
	0.153003	0.152442	0.154278	0.153874	0.156086	0.154586	0.156267	0.158655	0.162822	0.163631	0.16622	0.16695	0.16731	0.164914	0.164694	0.162565	0.163702	0.168378	0.167072	0.161105	0.161023	0.160042	0.158214	0.15458	0.15395	0.153315	0.154427	0.152193	0.150003	0.14609	0.14419	0.143053	0.140375	0.136386	0.137946	0.131472	0.126468	0.124074	0.123326	0.121463	0.119304	0.113315	0.112465	0.109133	0.108254	0.103798	0.103853	0.0996495	0.0953552
	0.0388478	0.0362539	0.0353192	0.0358066	0.0365495	0.037278	0.0347545	0.0387085	0.037217	0.0365349	0.033206	0.0371969	0.0368181	0.0358588	0.0373384	0.0372759	0.035335	0.034188	0.0324113	0.034849	0.0376613	0.0354484	0.0333057	0.0306504	0.0356966	0.0387061	0.0381045	0.0352832	0.0326568	0.0325255	0.0319236	0.0331336	0.029818	0.0266913	0.0246409	0.0201816	0.0174503	0.0153848	0.0119504	0.00509362	0.0021215	0.000571909	-0.00160933	-0.0077115	-0.0123521	-0.01254	-0.0125855	-0.0167963	-0.0176985
	-0.0197791	-0.0217645	-0.0261896	-0.0279907	-0.0301497	-0.0307961	-0.0318345	-0.0357585	-0.0394414	-0.0438167	-0.0446927	-0.0491741	-0.0488671	-0.0492344	-0.0476293	-0.0472569	-0.0467932	-0.0474931	-0.0494784	-0.0501165	-0.050978	-0.0533011	-0.0510803	-0.0519977	-0.0524881	-0.05332	-0.0520334	-0.0499445	-0.0471791	-0.0485344	-0.0472734	-0.0486264	-0.0503334	-0.0508121	-0.0515221	-0.0523043	-0.0507155	-0.0459959	-0.0490995	-0.0485931	-0.0476285	-0.0410248	-0.042089	-0.0444801	-0.0440397	-0.0433123	-0.0391915	-0.0367294	-0.0361305
	-0.12671	-0.123727	-0.12726	-0.125889	-0.125056	-0.125305	-0.125226	-0.126358	-0.123498	-0.122854	-0.121426	-0.117327	-0.110169	-0.105518	-0.103898	-0.100553	-0.0984437	-0.0940765	-0.0891645	-0.0827943	-0.0829711	-0.0769638	-0.0675794	-0.0639199	-0.0612719	-0.0564232	-0.0521583	-0.0460453	-0.0440822	-0.0407319	-0.0353614	-0.0293536	-0.0270591	-0.023303	-0.0171092	-0.0134921	-0.0127467	-0.00748104	-0.00486346	-0.000762248	0.00345	0.00840397	0.0109389	0.0158981	0.0201624	0.0262237	0.0292677	0.0316929	0.037115
	-0.0495019	-0.0442971	-0.0416487	-0.0358819	-0.0359155	-0.0315444	-0.031732	-0.0318216	-0.0298379	-0.027047	-0.0258584	-0.023098	-0.0185711	-0.0154615	-0.0149416	-0.0117283	-0.00914945	-0.00803505	-0.00751259	-0.00524512	-0.0027788	-0.000854839	-0.000163167	-0.00111268	-0.000843352	-0.00338953	-0.00411645	-0.00697174	-0.00816956	-0.0071266	-0.00653811	-0.00694498	-0.0094129	-0.00731524	-0.0078721	-0.00695818	-0.00551347	-0.00541791	-0.0075866	-0.00793134	-0.0111562	-0.0135748	-0.0169122	-0.0169194	-0.0196291	-0.0195305	-0.0262038	-0.0297889	-0.0307017
	-0.0719634	-0.0769519	-0.0784594	-0.0788984	-0.0812936	-0.0828117	-0.0842335	-0.0820448	-0.0817397	-0.0830177	-0.0839791	-0.0826149	-0.0831869	-0.0828496	-0.0835708	-0.0834273	-0.0818766	-0.0822935	-0.0796879	-0.0798838	-0.0771888	-0.0772618	-0.0710495	-0.0685325	-0.0665963	-0.0658938	-0.0671067	-0.0626307	-0.0611785	-0.0593526	-0.0573446	-0.0558436	-0.056619	-0.0565296	-0.0536313	-0.051532	-0.0474681	-0.0461561	-0.0428866	-0.038502	-0.0349096	-0.0327721	-0.0306492	-0.026192	-0.0235274	-0.0208206	-0.0178752	-0.0155079	-0.013821
	-0.0847882	-0.0866088	-0.0856501	-0.084736	-0.0823276	-0.0797997	-0.0782212	-0.0739953	-0.0749723	-0.0730461	-0.0737894	-0.0738617	-0.0707864	-0.0674246	-0.068253	-0.0655827	-0.0656817	-0.0654176	-0.0645767	-0.0647149	-0.0630288	-0.0607192	-0.0570749	-0.0549249	-0.0505707	-0.0468327	-0.0462748	-0.0422096	-0.0359928	-0.0303484	-0.026337	-0.0240822	-0.0228917	-0.0193691	-0.0161412	-0.0162747	-0.0108425	-0.00664505	-0.00440503	-0.00232715	0.00153727	0.00126517	0.00302521	0.00549117	0.00877909	0.00906107	0.010389	0.011634	0.0167371
	0.0362598	0.0345905	0.0359486	0.0394684	0.041566	0.0402396	0.041385	0.0383614	0.0421345	0.0416411	0.0445708	0.0438589	0.0491249	0.0495711	0.0499304	0.0517958	0.0550761	0.0568855	0.0583319	0.0604703	0.0583192	0.0612202	0.0619947	0.0642499	0.0664398	0.0638672	0.0603433	0.0651885	0.0674293	0.0658787	0.0717498	0.0799531	0.0818133	0.084159	0.0865259	0.0929159	0.0915597	0.0960929	0.103336	0.106807	0.114863	0.116122	0.114624	0.116417	0.115002	0.119633	0.122644	0.125783	0.130385
	-0.0129622	-0.0142652	-0.0193706	-0.0234723	-0.0266333	-0.0293743	-0.0285735	-0.0317527	-0.034839	-0.0385808	-0.0418214	-0.0456573	-0.0466493	-0.0479689	-0.0506501	-0.0514841	-0.0529508	-0.0548289	-0.0576805	-0.0559303	-0.0622299	-0.0621015	-0.0621401	-0.0654622	-0.0624626	-0.0625286	-0.0603627	-0.0577067	-0.0596045	-0.0572631	-0.0590556	-0.0565213	-0.052579	-0.0488976	-0.0507118	-0.0473678	-0.0482855	-0.0438971	-0.0396216	-0.0391564	-0.0356788	-0.0318941	-0.0283812	-0.0251609	-0.0207357	-0.0149427	-0.0134298	-0.0124923	-0.00698897
	-0.0495418	-0.0536251	-0.0539444	-0.0552083	-0.055926	-0.0553824	-0.0565056	-0.0550885	-0.0554036	-0.0551299	-0.0537549	-0.0503645	-0.0520413	-0.0513644	-0.0508729	-0.0522859	-0.0506811	-0.0530851	-0.0517164	-0.0488034	-0.0506777	-0.0501677	-0.0484112	-0.0474207	-0.0475377	-0.0463665	-0.0459421	-0.0461218	-0.0451875	-0.0457707	-0.0461993	-0.0438932	-0.0413895	-0.0425321	-0.0428445	-0.043709	-0.0434192	-0.0460178	-0.0441981	-0.0471313	-0.0458038	-0.0431464	-0.0436277	-0.0435785	-0.042927	-0.0425198	-0.0415692	-0.0416571	-0.0435003
	-0.0744484	-0.0723844	-0.0679467	-0.0689523	-0.0667376	-0.0637026	-0.0630976	-0.0585783	-0.0566646	-0.0561472	-0.0530377	-0.0470526	-0.0461787	-0.0419403	-0.0395027	-0.0367959	-0.0343018	-0.0302236	-0.0306125	-0.0282328	-0.0254355	-0.0266207	-0.0275469	-0.0277956	-0.0276251	-0.025149	-0.0252577	-0.024123	-0.0220449	-0.0182789	-0.0171641	-0.0151441	-0.0117869	-0.0076509	-0.00503062	-0.00485728	-0.00365748	-0.00153573	-0.000396864	0.001091	0.00132213	0.000846548	0.000933793	0.00088846	0.00220762	0.000870448	0.00178728	0.0016671	0.00293152
	-0.0346319	-0.0332975	-0.0331586	-0.0307344	-0.0316392	-0.034358	-0.0333831	-0.0323054	-0.0316363	-0.0328252	-0.0329677	-0.0334311	-0.0355062	-0.0341873	-0.0335087	-0.0351754	-0.0340558	-0.0336431	-0.0371572	-0.0371966	-0.0360366	-0.0361345	-0.0383822	-0.0415117	-0.0430803	-0.0455342	-0.0438221	-0.0431407	-0.0429829	-0.0416819	-0.0414379	-0.0419361	-0.042241	-0.0415871	-0.0411857	-0.0410454	-0.0406949	-0.0402079	-0.0386662	-0.0370702	-0.0389619	-0.0377746	-0.0376435	-0.0354377	-0.0321884	-0.0356273	-0.0339478	-0.0310638	-0.0311007
	-0.0254447	-0.0317534	-0.0340877	-0.0280336	-0.0262791	-0.025565	-0.0205855	-0.0214083	-0.0189379	-0.015714	-0.0167752	-0.0142183	-0.0159134	-0.0105881	-0.00736432	-0.00501668	-0.00570948	-0.00262076	-0.0013919	0.00128085	0.0071683	0.00639394	0.00609874	0.00773071	0.00926255	0.0149318	0.015537	0.014824	0.02012	0.0226895	0.0232188	0.0240904	0.0254725	0.0251315	0.0260982	0.0276306	0.0266116	0.0304553	0.0349367	0.0336604	0.0276679	0.025795	0.0310436	0.0306944	0.0305998	0.034115	0.0328689	0.0335156	0.031276
	-0.00387419	-0.00635413	-0.00553448	-0.00494342	-0.00502942	-0.0052332	-0.0070268	-0.00640928	-0.00525505	-0.00407126	-0.00653361	-0.0040121	-0.00324004	-0.00400912	-0.000584318	0.000489203	0.0034311	0.00671707	0.00714498	0.0109738	0.00959896	0.00742134	0.00995692	0.0101737	0.0134277	0.0120822	0.0136056	0.0101531	0.0109217	0.0154363	0.0154774	0.0149472	0.018588	0.0249152	0.0246339	0.0275719	0.0308966	0.0322636	0.0328332	0.0367369	0.0319165	0.0288863	0.0253206	0.0231455	0.0244857	0.0221972	0.0191459	0.0192069	0.0206476
	-0.0694755	-0.0695579	-0.07117	-0.0731695	-0.0743299	-0.0750984	-0.0744386	-0.0762385	-0.0763771	-0.0792151	-0.0783153	-0.0821565	-0.0834032	-0.0848914	-0.0858082	-0.0866717	-0.0875994	-0.0880159	-0.0887816	-0.0890402	-0.0886187	-0.0905623	-0.0920077	-0.0899271	-0.0899359	-0.0912635	-0.0890664	-0.0906277	-0.0912286	-0.09156	-0.0924107	-0.0929855	-0.0931587	-0.0934626	-0.0942025	-0.0940219	-0.0925032	-0.0928955	-0.0947928	-0.0933967	-0.0929543	-0.0926166	-0.0913502	-0.0891972	-0.0882693	-0.0861643	-0.0850925	-0.0827204	-0.0803423
	0.0402384	0.0344045	0.0356313	0.0286039	0.0316882	0.0325748	0.0333748	0.0316597	0.0328365	0.0298263	0.0253834	0.0231421	0.0212752	0.0229248	0.021209	0.0214579	0.0212005	0.0222853	0.0236447	0.0232564	0.0256612	0.0278464	0.0331729	0.0332721	0.035978	0.0334146	0.0309649	0.0281304	0.0337382	0.0379165	0.0393899	0.0386513	0.0396055	0.0362782	0.0379324	0.0374762	0.0429272	0.0463491	0.0473979	0.0439784	0.0463577	0.0479493	0.0468542	0.0516799	0.0473558	0.0518693	0.0548061	0.0568183	0.054308
	0.056975	0.0607632	0.0659975	0.067046	0.0691503	0.0684754	0.0713205	0.0753658	0.0810175	0.0826236	0.0880298	0.0897056	0.0919567	0.0932065	0.0968019	0.101845	0.106382	0.109554	0.112549	0.117027	0.119553	0.123866	0.128856	0.133209	0.134956	0.138708	0.142978	0.144113	0.146681	0.147661	0.149493	0.149501	0.150676	0.151261	0.154994	0.156002	0.16112	0.161626	0.162258	0.163108	0.167127	0.168406	0.167236	0.168276	0.168984	0.167207	0.167064	0.166138	0.17076
	0.0390843	0.0405682	0.0443611	0.0468424	0.0494476	0.049961	0.0544506	0.0563374	0.0563652	0.0594129	0.0621098	0.0643636	0.0650187	0.0635627	0.0655635	0.0666899	0.0690737	0.0728623	0.0754458	0.0756095	0.0773417	0.0826818	0.0855449	0.0880075	0.0896754	0.0911729	0.0952683	0.0972311	0.0981842	0.0990355	0.103337	0.106135	0.109576	0.112065	0.113448	0.11493	0.118912	0.120758	0.122632	0.124954	0.1281	0.129039	0.130741	0.133199	0.135505	0.139407	0.14025	0.142354	0.14325
	-0.0107876	-0.0125429	-0.0148651	-0.014269	-0.0143305	-0.0130169	-0.0164434	-0.0188592	-0.022744	-0.0258107	-0.029295	-0.0292633	-0.0300478	-0.0307122	-0.0362242	-0.0381621	-0.0377034	-0.03757	-0.0391348	-0.0385358	-0.0407999	-0.0354194	-0.0347657	-0.0403393	-0.0435611	-0.0467072	-0.0489622	-0.0539152	-0.0535088	-0.0550868	-0.0514517	-0.0561075	-0.0588895	-0.0588924	-0.0587968	-0.0595767	-0.0599703	-0.0615356	-0.063823	-0.061713	-0.0681798	-0.0675247	-0.0668744	-0.0694709	-0.0671842	-0.0675609	-0.0706622	-0.0697138	-0.0691634
	-0.0676189	-0.0645025	-0.0644467	-0.0595771	-0.0530767	-0.0470324	-0.0438374	-0.0409238	-0.0382769	-0.0347849	-0.0355067	-0.0326636	-0.0237224	-0.0182349	-0.014062	-0.00822192	-0.00989565	-0.00393161	-0.00354627	0.00238299	-0.00229265	0.0024317	0.00631732	0.011154	0.015312	0.021281	0.0244782	0.0287164	0.0360794	0.0411238	0.0417956	0.0496687	0.0509434	0.0549292	0.0602654	0.063788	0.0695752	0.0694584	0.0705001	0.0743037	0.0781827	0.0781352	0.0799272	0.085704	0.0907559	0.0965171	0.0983161	0.102637	0.102653
	0.0693587	0.0675322	0.0653467	0.0666808	0.0627343	0.0588025	0.0555139	0.0518175	0.0492946	0.0433208	0.0372945	0.0312653	0.0260027	0.0257338	0.0217635	0.0201271	0.0110443	0.00759098	-0.000301982	-0.00253131	-0.00795365	-0.00767528	-0.00698738	-0.0140334	-0.0177508	-0.020224	-0.0187637	-0.0216439	-0.02234	-0.022357	-0.0213349	-0.0249389	-0.0232229	-0.0244489	-0.0276829	-0.0334208	-0.0414057	-0.048285	-0.0503742	-0.0505936	-0.0478169	-0.0465282	-0.0491726	-0.0502104	-0.0524674	-0.0487243	-0.0494895	-0.0439758	-0.0414855
	-0.069195	-0.068004	-0.0684788	-0.0661987	-0.064004	-0.0631679	-0.0617606	-0.0594478	-0.0594788	-0.060396	-0.0592494	-0.060682	-0.058254	-0.0577802	-0.0600283	-0.0512414	-0.046025	-0.0437771	-0.0473523	-0.046328	-0.0450068	-0.0532651	-0.051946	-0.0473803	-0.0496574	-0.0468991	-0.0495532	-0.0479674	-0.0456006	-0.0452225	-0.0421448	-0.0399732	-0.0377105	-0.0405288	-0.0424096	-0.0414223	-0.0421561	-0.0435591	-0.0471668	-0.0444992	-0.045882	-0.0439465	-0.0459097	-0.048333	-0.0487026	-0.0483224	-0.0530283	-0.0498998	-0.0508634
	-0.0748964	-0.074105	-0.069853	-0.0698633	-0.0697671	-0.066247	-0.064358	-0.063797	-0.0618985	-0.0607188	-0.0571499	-0.0579307	-0.0577965	-0.0547891	-0.0515834	-0.0503007	-0.0508263	-0.0479127	-0.0470252	-0.0444218	-0.0421517	-0.0383491	-0.0340842	-0.03337	-0.0300831	-0.0241921	-0.0209904	-0.0202158	-0.0176963	-0.0167713	-0.0103146	-0.00730149	-0.00430691	-0.00212125	0.00253876	0.0050124	0.0068341	0.00905481	0.0102573	0.0143674	0.0159866	0.0183373	0.0210138	0.0208192	0.0230283	0.0258556	0.0318522	0.0333782	0.0334072
	-0.0510318	-0.0498931	-0.0449713	-0.0460861	-0.0508066	-0.0491828	-0.0481974	-0.0494834	-0.0535549	-0.0540115	-0.0536641	-0.052211	-0.0508777	-0.0489719	-0.0447903	-0.0456125	-0.0464644	-0.0486915	-0.0513423	-0.0526539	-0.0530976	-0.0549811	-0.0530674	-0.0511252	-0.0502989	-0.0523355	-0.0551076	-0.0565526	-0.0551715	-0.0541379	-0.0545872	-0.0555404	-0.0574658	-0.0556482	-0.0573695	-0.0601347	-0.0611359	-0.0611885	-0.0629879	-0.0694255	-0.0712295	-0.0733104	-0.0736712	-0.0764211	-0.074626	-0.080403	-0.0762868	-0.0730018	-0.0731975
	-0.0568837	-0.0624563	-0.0708005	-0.0773218	-0.0776125	-0.0790908	-0.0914605	-0.0944647	-0.103747	-0.111693	-0.114642	-0.115299	-0.122777	-0.133377	-0.134939	-0.141193	-0.147825	-0.159073	-0.170149	-0.178025	-0.186483	-0.189279	-0.187485	-0.186269	-0.186427	-0.197737	-0.199203	-0.202066	-0.202001	-0.201416	-0.200349	-0.202322	-0.206133	-0.208599	-0.215912	-0.216307	-0.215931	-0.217864	-0.21577	-0.216215	-0.213794	-0.216051	-0.210809	-0.213704	-0.211224	-0.20929	-0.20716	-0.205288	-0.203308
	0.00038683	0.00253301	0.00350714	0.00745515	0.00661905	0.00702992	0.00498453	0.00461371	0.00532831	0.00679896	0.0075476	0.00747857	0.010767	0.00777549	0.00511142	0.00535924	0.00209895	0.00207443	0.000547059	0.00310733	0.000933858	0.00343917	0.000221048	-0.00532337	-0.00895442	-0.00827623	-0.0122512	-0.011864	-0.0111837	-0.0119577	-0.0113879	-0.0109275	-0.012125	-0.0102125	-0.0107351	-0.0127254	-0.0153975	-0.0164828	-0.0188825	-0.0236903	-0.0246571	-0.0271209	-0.0297038	-0.033382	-0.0345202	-0.0356959	-0.0352019	-0.0377996	-0.0422214
	0.155724	0.153096	0.148541	0.141655	0.134299	0.13083	0.123994	0.12305	0.116556	0.111949	0.10498	0.102701	0.0960285	0.089223	0.0823745	0.0808224	0.0655388	0.0573334	0.0508009	0.0486239	0.0406036	0.0349915	0.0277806	0.0309719	0.0267052	0.0255637	0.0147088	0.00983668	0.00564234	0.0027644	0.00494767	-0.00458644	-0.0051147	-0.00836105	-0.0110748	-0.0123757	-0.0215753	-0.028465	-0.0307316	-0.0400047	-0.0397104	-0.0391761	-0.0385935	-0.0321292	-0.0332314	-0.0259491	-0.0169501	-0.0149767	-0.0181737
	-0.00393888	-0.00128701	0.00026422	0.00388346	0.00526848	0.00782091	0.0101593	0.0119569	0.014067	0.0163613	0.0183263	0.0209377	0.022722	0.024622	0.025412	0.0260171	0.0282014	0.030594	0.0321969	0.0336882	0.0348206	0.0381421	0.0419385	0.0447756	0.0452387	0.0463802	0.0475145	0.0492971	0.0522587	0.0531639	0.0555576	0.0596871	0.0616733	0.0595552	0.0591887	0.060888	0.0609134	0.0631485	0.0640178	0.0647799	0.067053	0.0649372	0.0677238	0.0705341	0.0748014	0.0748931	0.0750025	0.0766744	0.0793399
[truncated: 1,552 more columns]

## Sheet: Figure 2b top
	time
0	-0.309756	-0.311302	-0.31532	-0.319298	-0.32055	-0.319072	-0.320057	-0.320636	-0.318286	-0.31855	-0.316217	-0.313788	-0.316456	-0.316503	-0.313925	-0.316431	-0.316304	-0.316231	-0.31621	-0.310856	-0.310564	-0.307609	-0.309705	-0.311653	-0.308254	-0.312431	-0.311271	-0.302085	-0.300294	-0.292969	-0.287993	-0.28536	-0.279863	-0.276881	-0.271209	-0.26536	-0.26202	-0.261194	-0.257691	-0.256724	-0.253103	-0.249525	-0.243309	-0.242178	-0.240767	-0.236578	-0.227105	-0.22527	-0.218161
	-0.204101	-0.200972	-0.20351	-0.208102	-0.206882	-0.211434	-0.210155	-0.210631	-0.21298	-0.217327	-0.223412	-0.225507	-0.227607	-0.227576	-0.227404	-0.232817	-0.234219	-0.237475	-0.240588	-0.245432	-0.246153	-0.240878	-0.241318	-0.243734	-0.244135	-0.240521	-0.240614	-0.242545	-0.242583	-0.238733	-0.238585	-0.236407	-0.239929	-0.241432	-0.239056	-0.236666	-0.236258	-0.233969	-0.235532	-0.23883	-0.240015	-0.241226	-0.244343	-0.243521	-0.240501	-0.243017	-0.243613	-0.242299	-0.240948
	-0.258007	-0.258492	-0.259011	-0.259566	-0.260156	-0.260779	-0.261435	-0.262125	-0.262847	-0.263602	-0.264388	-0.265207	-0.268428	-0.269153	-0.269917	-0.270721	-0.271564	-0.272445	-0.273364	-0.271786	-0.272608	-0.273458	-0.271801	-0.272534	-0.275656	-0.276268	-0.276905	-0.277565	-0.278249	-0.278954	-0.279679	-0.280425	-0.283559	-0.284184	-0.284832	-0.287875	-0.288411	-0.288976	-0.289568	-0.290185	-0.290826	-0.291488	-0.292171	-0.292874	-0.293593	-0.2967	-0.297295	-0.29791	-0.298546
	-0.335311	-0.335205	-0.335194	-0.335278	-0.335458	-0.335734	-0.336106	-0.336572	-0.337134	-0.33779	-0.338539	-0.339381	-0.340314	-0.341338	-0.343994	-0.345092	-0.347824	-0.349001	-0.35027	-0.35163	-0.353077	-0.354609	-0.357767	-0.359359	-0.361034	-0.362788	-0.362967	-0.366298	-0.368049	-0.369864	-0.373284	-0.373467	-0.375246	-0.375424	-0.377186	-0.378983	-0.379162	-0.380907	-0.382669	-0.384446	-0.386233	-0.388027	-0.391366	-0.39306	-0.394756	-0.396449	-0.398137	-0.40136	-0.402927
	-0.549517	-0.550946	-0.55401	-0.555348	-0.556695	-0.558047	-0.559403	-0.559021	-0.558518	-0.557886	-0.557116	-0.557939	-0.558728	-0.55948	-0.560193	-0.560866	-0.563124	-0.565232	-0.56557	-0.565876	-0.567774	-0.567907	-0.568012	-0.569715	-0.569659	-0.569582	-0.569373	-0.569031	-0.568671	-0.568294	-0.566163	-0.565637	-0.565093	-0.566158	-0.565477	-0.564788	-0.564095	-0.563288	-0.562367	-0.56145	-0.560538	-0.559634	-0.558741	-0.557862	-0.555261	-0.554186	-0.553014	-0.553487	-0.552249
	-0.316875	-0.315949	-0.319153	-0.318252	-0.317515	-0.316942	-0.316538	-0.316305	-0.316244	-0.31608	-0.315815	-0.315727	-0.315816	-0.32007	-0.320251	-0.320624	-0.321186	-0.321938	-0.322878	-0.324004	-0.32105	-0.322251	-0.323618	-0.325147	-0.326836	-0.324415	-0.32612	-0.32796	-0.329928	-0.332023	-0.334238	-0.340557	-0.338472	-0.340481	-0.342591	-0.344796	-0.351079	-0.353195	-0.351139	-0.353143	-0.355214	-0.357346	-0.359533	-0.36177	-0.364052	-0.366373	-0.372717	-0.37484	-0.377004
	-0.644121	-0.643594	-0.643105	-0.642656	-0.642246	-0.641874	-0.641541	-0.640068	-0.63973	-0.637072	-0.636643	-0.635063	-0.634607	-0.632997	-0.63361	-0.633069	-0.632553	-0.630886	-0.630266	-0.629592	-0.631145	-0.630377	-0.629642	-0.628943	-0.630483	-0.629713	-0.628991	-0.628317	-0.629895	-0.628	-0.626087	-0.624151	-0.623369	-0.622641	-0.620792	-0.620098	-0.618281	-0.61872	-0.616862	-0.616162	-0.614344	-0.613682	-0.613079	-0.612535	-0.612053	-0.611558	-0.611051	-0.611711	-0.612367
	-0.544247	-0.543748	-0.540815	-0.537855	-0.533621	-0.531763	-0.529955	-0.52812	-0.525016	-0.523132	-0.521307	-0.520628	-0.519857	-0.519002	-0.519233	-0.519398	-0.518345	-0.517324	-0.516343	-0.516572	-0.513205	-0.512303	-0.510218	-0.509362	-0.506167	-0.504287	-0.502559	-0.500986	-0.498324	-0.496982	-0.495797	-0.494771	-0.493908	-0.491965	-0.490103	-0.487077	-0.486534	-0.486148	-0.485921	-0.485855	-0.485872	-0.485973	-0.484914	-0.483858	-0.484126	-0.482067	-0.482489	-0.483067	-0.486127
	-0.686342	-0.685775	-0.685302	-0.684918	-0.684623	-0.684412	-0.684282	-0.683989	-0.68353	-0.68314	-0.682817	-0.682554	-0.682349	-0.678498	-0.674444	-0.673868	-0.673308	-0.672759	-0.672219	-0.671684	-0.671151	-0.670618	-0.670081	-0.66954	-0.67245	-0.671667	-0.670889	-0.670116	-0.665648	-0.664632	-0.66361	-0.662583	-0.661555	-0.660526	-0.659501	-0.658483	-0.657477	-0.656485	-0.655514	-0.654568	-0.653654	-0.652776	-0.651942	-0.651157	-0.653885	-0.652991	-0.652178	-0.651453	-0.650822
	-0.268096	-0.269206	-0.270327	-0.271458	-0.276646	-0.277531	-0.278442	-0.279377	-0.280336	-0.281319	-0.282326	-0.283356	-0.28008	-0.280858	-0.285689	-0.286211	-0.286752	-0.291355	-0.29166	-0.287665	-0.287727	-0.287797	-0.287873	-0.287953	-0.288035	-0.288116	-0.288195	-0.288269	-0.288335	-0.288394	-0.288441	-0.288477	-0.288499	-0.288506	-0.284169	-0.283847	-0.283492	-0.283103	-0.282681	-0.282223	-0.281731	-0.276876	-0.276018	-0.275112	-0.274157	-0.268828	-0.267484	-0.26608	-0.264618
	-0.31576	-0.317729	-0.316282	-0.318324	-0.320507	-0.322829	-0.32863	-0.330998	-0.333504	-0.339491	-0.338467	-0.344259	-0.339456	-0.34479	-0.346661	-0.348638	-0.350717	-0.352892	-0.355158	-0.35751	-0.356367	-0.358632	-0.360957	-0.370024	-0.372013	-0.37407	-0.376192	-0.378375	-0.380613	-0.386248	-0.391711	-0.393667	-0.392112	-0.393951	-0.395837	-0.401111	-0.402862	-0.404664	-0.409859	-0.411536	-0.41327	-0.411483	-0.405929	-0.40708	-0.411591	-0.412551	-0.413538	-0.41074	-0.410834
	-0.537159	-0.542007	-0.546829	-0.548878	-0.549961	-0.553752	-0.556688	-0.560516	-0.562489	-0.564474	-0.565528	-0.569146	-0.573395	-0.576588	-0.580659	-0.582865	-0.58414	-0.588979	-0.592707	-0.594391	-0.595089	-0.599356	-0.599952	-0.602368	-0.604673	-0.605932	-0.608953	-0.611867	-0.611931	-0.612886	-0.61473	-0.61653	-0.617412	-0.618249	-0.622604	-0.623241	-0.624779	-0.626223	-0.626639	-0.62521	-0.624619	-0.62486	-0.62412	-0.623331	-0.622491	-0.621595	-0.619763	-0.619677	-0.616776
	-0.209348	-0.210003	-0.212645	-0.215165	-0.2177	-0.219949	-0.224	-0.223561	-0.229391	-0.23282	-0.233992	-0.235144	-0.240462	-0.241278	-0.242072	-0.247034	-0.245254	-0.245547	-0.245813	-0.246053	-0.244024	-0.244059	-0.244062	-0.244038	-0.243843	-0.243481	-0.243104	-0.242572	-0.239647	-0.238525	-0.236968	-0.23947	-0.239616	-0.237569	-0.235432	-0.230971	-0.226431	-0.226008	-0.221037	-0.2202	-0.217076	-0.213916	-0.21073	-0.207671	-0.202505	-0.197331	-0.194245	-0.19116	-0.190325
	-0.49949	-0.49883	-0.498117	-0.498828	-0.50096	-0.501644	-0.50375	-0.504409	-0.505103	-0.505832	-0.506593	-0.507385	-0.508207	-0.509059	-0.509842	-0.510557	-0.511299	-0.511972	-0.512574	-0.513203	-0.513858	-0.51454	-0.516635	-0.520055	-0.520546	-0.522468	-0.522953	-0.523485	-0.524066	-0.524695	-0.525373	-0.526101	-0.52688	-0.527711	-0.528593	-0.530917	-0.533202	-0.535455	-0.536292	-0.537199	-0.538079	-0.538932	-0.539855	-0.542235	-0.543204	-0.542761	-0.545162	-0.54615	-0.548596
	-0.36825	-0.368746	-0.367977	-0.368594	-0.369133	-0.369499	-0.368496	-0.370057	-0.370241	-0.369132	-0.369294	-0.372005	-0.372044	-0.372155	-0.37096	-0.371021	-0.369675	-0.369664	-0.366952	-0.366844	-0.36677	-0.365352	-0.366529	-0.363611	-0.360533	-0.359943	-0.359273	-0.355862	-0.354841	-0.353641	-0.355012	-0.353645	-0.350827	-0.347841	-0.346148	-0.343091	-0.341328	-0.340863	-0.339045	-0.335879	-0.334024	-0.332201	-0.331699	-0.32987	-0.328094	-0.326378	-0.326014	-0.324174	-0.322241
	-0.324616	-0.322859	-0.32362	-0.321836	-0.322588	-0.320815	-0.319145	-0.317582	-0.31613	-0.317248	-0.31587	-0.314625	-0.313515	-0.312543	-0.311712	-0.311025	-0.310482	-0.310087	-0.30984	-0.309743	-0.309796	-0.309999	-0.310352	-0.310855	-0.311507	-0.31476	-0.315544	-0.316482	-0.314946	-0.316003	-0.317195	-0.31852	-0.319974	-0.318928	-0.317824	-0.319271	-0.320811	-0.322438	-0.324148	-0.325936	-0.327795	-0.329719	-0.331705	-0.333745	-0.335834	-0.337967	-0.342591	-0.344633	-0.344088
	-0.543643	-0.541347	-0.541263	-0.541035	-0.53831	-0.542213	-0.541273	-0.544779	-0.539052	-0.540136	-0.536704	-0.535677	-0.534852	-0.527153	-0.526103	-0.529498	-0.528073	-0.528601	-0.529037	-0.529546	-0.52321	-0.516787	-0.51498	-0.511019	-0.509308	-0.507488	-0.500994	-0.501302	-0.499442	-0.499978	-0.500561	-0.501198	-0.494972	-0.493359	-0.489588	-0.488217	-0.486888	-0.485449	-0.48154	-0.482081	-0.480461	-0.481248	-0.479885	-0.474014	-0.468034	-0.468856	-0.467512	-0.466364	-0.462902
	-0.518219	-0.518376	-0.518585	-0.518846	-0.519158	-0.519522	-0.519937	-0.520402	-0.520917	-0.521482	-0.522095	-0.522756	-0.523464	-0.524218	-0.525016	-0.527602	-0.528371	-0.529186	-0.530045	-0.530948	-0.531892	-0.532875	-0.533896	-0.534952	-0.536042	-0.537162	-0.538312	-0.539488	-0.542433	-0.543541	-0.544675	-0.545833	-0.547012	-0.54821	-0.549424	-0.550652	-0.551891	-0.551275	-0.552403	-0.55353	-0.554654	-0.555771	-0.55688	-0.559724	-0.560696	-0.561659	-0.562613	-0.563554	-0.564482
	-0.309969	-0.310892	-0.311798	-0.312687	-0.313554	-0.310916	-0.311501	-0.312051	-0.312566	-0.313044	-0.313487	-0.313894	-0.314267	-0.311123	-0.311193	-0.311223	-0.314472	-0.314211	-0.317185	-0.316665	-0.316139	-0.31561	-0.31508	-0.314553	-0.317291	-0.316565	-0.315863	-0.315189	-0.317805	-0.316982	-0.316208	-0.312002	-0.311099	-0.313502	-0.312481	-0.311525	-0.310634	-0.309813	-0.309064	-0.308387	-0.304302	-0.30354	-0.302846	-0.302221	-0.301666	-0.301182	-0.300544	-0.299527	-0.298356
	-0.622728	-0.626363	-0.626666	-0.626979	-0.627299	-0.627624	-0.627954	-0.628286	-0.628618	-0.62895	-0.629281	-0.629609	-0.629933	-0.630253	-0.630569	-0.63088	-0.631186	-0.634614	-0.634704	-0.634801	-0.634906	-0.635018	-0.635138	-0.635266	-0.635405	-0.635555	-0.635717	-0.635892	-0.636082	-0.636288	-0.636512	-0.636755	-0.637018	-0.637305	-0.637615	-0.641077	-0.641234	-0.64143	-0.641667	-0.641946	-0.642268	-0.642634	-0.643045	-0.643501	-0.644003	-0.644552	-0.645147	-0.64579	-0.64648
	-0.467339	-0.467504	-0.467688	-0.46789	-0.464856	-0.46487	-0.464888	-0.464911	-0.464936	-0.464965	-0.464995	-0.465026	-0.465059	-0.465092	-0.465125	-0.465158	-0.46519	-0.465223	-0.465255	-0.465287	-0.465319	-0.465351	-0.465384	-0.465418	-0.465454	-0.465492	-0.465533	-0.465577	-0.468668	-0.468521	-0.468391	-0.468278	-0.468184	-0.468108	-0.46784	-0.467381	-0.466943	-0.466526	-0.46613	-0.465756	-0.465404	-0.465075	-0.46477	-0.464488	-0.464231	-0.463999	-0.463792	-0.463611	-0.463457
	-0.404291	-0.404231	-0.40419	-0.404167	-0.404163	-0.404178	-0.404214	-0.404269	-0.404346	-0.404444	-0.404563	-0.403334	-0.403405	-0.403494	-0.403601	-0.402357	-0.402409	-0.402477	-0.402559	-0.403939	-0.403968	-0.404016	-0.404084	-0.405454	-0.405477	-0.405524	-0.405595	-0.405689	-0.405806	-0.405946	-0.406109	-0.407575	-0.407696	-0.407843	-0.406643	-0.405374	-0.405402	-0.405443	-0.405497	-0.405564	-0.405641	-0.405729	-0.405827	-0.405935	-0.40605	-0.406174	-0.406306	-0.406444	-0.406589
	-0.336885	-0.337916	-0.339069	-0.338737	-0.340021	-0.341417	-0.342924	-0.34454	-0.346263	-0.348093	-0.351529	-0.353467	-0.353802	-0.354028	-0.355849	-0.357656	-0.356236	-0.357791	-0.359316	-0.362415	-0.363877	-0.365307	-0.365199	-0.366549	-0.367854	-0.369213	-0.372128	-0.373491	-0.376409	-0.379173	-0.380284	-0.381449	-0.384169	-0.386839	-0.38796	-0.392035	-0.392856	-0.393737	-0.396178	-0.397072	-0.398025	-0.399033	-0.400095	-0.399604	-0.40066	-0.403262	-0.405807	-0.408301	-0.409246
	-0.531651	-0.532113	-0.530563	-0.530973	-0.531319	-0.531668	-0.533066	-0.534469	-0.534901	-0.534362	-0.534803	-0.537203	-0.53654	-0.536926	-0.537382	-0.536861	-0.536337	-0.537829	-0.539316	-0.5408	-0.542284	-0.541746	-0.541205	-0.541703	-0.544218	-0.545685	-0.546174	-0.545684	-0.545121	-0.545526	-0.54599	-0.546509	-0.547017	-0.547511	-0.54806	-0.548663	-0.54925	-0.5508	-0.552338	-0.553867	-0.553364	-0.554877	-0.555404	-0.557948	-0.559445	-0.55892	-0.559373	-0.560802	-0.561255
	-0.635641	-0.635641	-0.635641	-0.635641	-0.635641	-0.635641	-0.635641	-0.635641	-0.635641	-0.635641	-0.635641	-0.635641	-0.635641	-0.635641	-0.635641	-0.635641	-0.635641	-0.635641	-0.635641	-0.635641	-0.635641	-0.635641	-0.635641	-0.635641	-0.635641	-0.635641	-0.635641	-0.635641	-0.635641	-0.635641	-0.635641	-0.635641	-0.635641	-0.635641	-0.635641	-0.635641	-0.635641	-0.635641	-0.635641	-0.635641	-0.635641	-0.635641	-0.635641	-0.635641	-0.635641	-0.635641	-0.635641	-0.635641	-0.635641
	-0.424635	-0.425188	-0.424752	-0.427557	-0.429301	-0.428945	-0.429751	-0.429562	-0.429414	-0.429227	-0.428996	-0.430939	-0.431862	-0.431761	-0.431671	-0.431582	-0.433643	-0.435699	-0.436636	-0.43645	-0.437359	-0.43832	-0.439328	-0.44038	-0.440358	-0.441409	-0.441376	-0.441293	-0.443307	-0.444225	-0.446197	-0.447071	-0.447958	-0.449897	-0.449622	-0.450395	-0.451176	-0.451961	-0.451639	-0.452358	-0.454119	-0.45574	-0.456112	-0.45642	-0.456665	-0.456848	-0.457041	-0.457247	-0.458507
	-0.419702	-0.423128	-0.423128	-0.423164	-0.42628	-0.426195	-0.426162	-0.426183	-0.432341	-0.432072	-0.431883	-0.431776	-0.431751	-0.43181	-0.431955	-0.435229	-0.435349	-0.435571	-0.435895	-0.436322	-0.436854	-0.434239	-0.434761	-0.435379	-0.436095	-0.436698	-0.430681	-0.430823	-0.43104	-0.431331	-0.431696	-0.432133	-0.432641	-0.439301	-0.439546	-0.439879	-0.440298	-0.440802	-0.441388	-0.442053	-0.442797	-0.443616	-0.441257	-0.44504	-0.44564	-0.449346	-0.446622	-0.447	-0.444183
	-0.597072	-0.594253	-0.593358	-0.592404	-0.59153	-0.590739	-0.592021	-0.593259	-0.592473	-0.591793	-0.591219	-0.592741	-0.592115	-0.591469	-0.590941	-0.596497	-0.595814	-0.595273	-0.594872	-0.592348	-0.58968	-0.591114	-0.590552	-0.59012	-0.589816	-0.58964	-0.589589	-0.589662	-0.589859	-0.590177	-0.590616	-0.591174	-0.591849	-0.592641	-0.593548	-0.594569	-0.595703	-0.594823	-0.596035	-0.599337	-0.600621	-0.599886	-0.599112	-0.600417	-0.599684	-0.601019	-0.602296	-0.601385	-0.602531
	-0.419045	-0.419694	-0.420321	-0.420924	-0.42434	-0.424708	-0.42506	-0.425396	-0.425715	-0.426016	-0.426299	-0.425048	-0.42519	-0.426728	-0.426729	-0.426712	-0.426675	-0.42662	-0.426546	-0.426453	-0.427761	-0.42754	-0.427306	-0.427062	-0.426807	-0.426542	-0.426268	-0.425986	-0.425697	-0.425402	-0.425103	-0.4248	-0.425914	-0.423998	-0.423501	-0.423005	-0.422511	-0.422022	-0.421538	-0.42106	-0.42059	-0.420129	-0.419678	-0.419238	-0.418811	-0.418398	-0.417999	-0.417617	-0.417252
	-0.465835	-0.465902	-0.465945	-0.46512	-0.466855	-0.468509	-0.467437	-0.465384	-0.462343	-0.459148	-0.457595	-0.455995	-0.456091	-0.455239	-0.453383	-0.452266	-0.451106	-0.45165	-0.451201	-0.452353	-0.449037	-0.446547	-0.445784	-0.444166	-0.443442	-0.440971	-0.439402	-0.437838	-0.436224	-0.434506	-0.432747	-0.431011	-0.429244	-0.427449	-0.424731	-0.421031	-0.419054	-0.417177	-0.414502	-0.413619	-0.413574	-0.412633	-0.412607	-0.410013	-0.406599	-0.404108	-0.405128	-0.40269	-0.400285
	-0.675033	-0.676787	-0.678623	-0.681525	-0.681333	-0.683184	-0.688065	-0.689773	-0.690419	-0.693099	-0.691605	-0.692061	-0.693539	-0.695045	-0.699543	-0.699842	-0.700095	-0.702343	-0.704538	-0.705624	-0.706653	-0.705578	-0.70648	-0.707379	-0.709263	-0.710086	-0.709846	-0.711573	-0.712236	-0.712891	-0.713536	-0.713115	-0.71466	-0.716127	-0.717522	-0.717721	-0.716727	-0.716721	-0.715658	-0.71657	-0.716428	-0.715235	-0.715034	-0.71484	-0.715643	-0.715405	-0.716173	-0.716828	-0.718366
	-0.00107631	0.00235154	0.0028543	0.00827107	0.00981531	0.0132521	0.0156923	0.0171304	0.019569	0.0240081	0.0254848	0.02399	0.0302421	0.0325705	0.0358028	0.0400019	0.0404011	0.0497378	0.0495728	0.0503676	0.0539268	0.0574281	0.0629478	0.0665339	0.0690614	0.0705268	0.0719947	0.0753398	0.0795567	0.0828992	0.083291	0.0845509	0.0886199	0.0905388	0.0904366	0.0952154	0.0979735	0.1016	0.103148	0.104497	0.104771	0.107925	0.111012	0.110209	0.112486	0.113823	0.114023	0.116975	0.117917
	-0.507224	-0.505404	-0.505434	-0.505466	-0.5055	-0.505534	-0.50557	-0.505607	-0.505645	-0.505684	-0.505725	-0.507615	-0.507536	-0.507466	-0.507405	-0.507352	-0.507308	-0.507274	-0.50725	-0.507236	-0.505256	-0.505129	-0.506856	-0.506617	-0.506391	-0.506178	-0.505977	-0.50579	-0.505617	-0.505458	-0.505314	-0.505185	-0.505071	-0.504974	-0.504893	-0.504829	-0.504783	-0.504756	-0.504747	-0.504757	-0.504787	-0.506685	-0.506634	-0.50661	-0.506614	-0.506647	-0.506707	-0.506796	-0.506913
	-0.416867	-0.422143	-0.421245	-0.420654	-0.415906	-0.419389	-0.418851	-0.416451	-0.4142	-0.411948	-0.409686	-0.407544	-0.411715	-0.409525	-0.409469	-0.409522	-0.40536	-0.398988	-0.396724	-0.398559	-0.396134	-0.397944	-0.399812	-0.397563	-0.39523	-0.392804	-0.392579	-0.398597	-0.396032	-0.397562	-0.396993	-0.394326	-0.393876	-0.395645	-0.399501	-0.40128	-0.40315	-0.405123	-0.405187	-0.407387	-0.407411	-0.407563	-0.410009	-0.410577	-0.411432	-0.414598	-0.415904	-0.423579	-0.427122
	-0.151616	-0.15112	-0.144604	-0.137897	-0.131122	-0.13024	-0.12752	-0.122831	-0.120108	-0.117452	-0.114734	-0.11209	-0.111558	-0.107176	-0.104914	-0.100705	-0.0944144	-0.0880676	-0.0857242	-0.0815478	-0.0831459	-0.080758	-0.0765548	-0.0744708	-0.0723425	-0.0701736	-0.071905	-0.0696787	-0.0675676	-0.0674774	-0.0635779	-0.0637405	-0.0600998	-0.0586245	-0.0553801	-0.0522655	-0.0532143	-0.0522639	-0.0513195	-0.0524186	-0.0517649	-0.0492285	-0.0506448	-0.05005	-0.0513828	-0.0528808	-0.052649	-0.0506881	-0.0509296
	-0.459524	-0.457014	-0.454565	-0.452183	-0.449873	-0.447639	-0.445489	-0.443426	-0.43951	-0.437505	-0.435597	-0.429897	-0.427931	-0.427881	-0.424047	-0.422139	-0.420339	-0.418653	-0.41319	-0.413293	-0.409618	-0.407874	-0.406244	-0.404728	-0.403329	-0.402049	-0.398941	-0.397767	-0.392816	-0.391606	-0.388553	-0.383524	-0.382216	-0.380991	-0.379847	-0.378658	-0.377296	-0.375886	-0.374554	-0.371351	-0.370037	-0.368789	-0.367607	-0.364543	-0.363356	-0.362225	-0.359202	-0.358048	-0.35694
	-0.203428	-0.203241	-0.203153	-0.20417	-0.205287	-0.206443	-0.207639	-0.208002	-0.208537	-0.209179	-0.207912	-0.209568	-0.209243	-0.211708	-0.211184	-0.209746	-0.208328	-0.208871	-0.211372	-0.213885	-0.213524	-0.21519	-0.214918	-0.21553	-0.216081	-0.216699	-0.21436	-0.214899	-0.215555	-0.215316	-0.215996	-0.215645	-0.217278	-0.217942	-0.216625	-0.212248	-0.210641	-0.209977	-0.207294	-0.205474	-0.205515	-0.20641	-0.20722	-0.208012	-0.206709	-0.205258	-0.202779	-0.205049	-0.20233
	-0.194179	-0.194194	-0.196064	-0.197182	-0.198338	-0.199467	-0.201476	-0.202548	-0.202737	-0.204762	-0.205958	-0.207168	-0.20924	-0.21387	-0.216703	-0.2178	-0.219823	-0.220165	-0.221484	-0.223778	-0.226138	-0.226807	-0.227477	-0.227235	-0.228678	-0.228289	-0.229634	-0.231012	-0.232481	-0.231313	-0.233561	-0.235771	-0.238003	-0.240142	-0.240433	-0.239838	-0.240958	-0.241127	-0.242948	-0.243759	-0.24265	-0.244947	-0.244534	-0.246563	-0.247583	-0.245957	-0.245135	-0.244207	-0.243169
	-0.223614	-0.218324	-0.214917	-0.211747	-0.208818	-0.206134	-0.203697	-0.199745	-0.197575	-0.193773	-0.191864	-0.190198	-0.187011	-0.185598	-0.184307	-0.183252	-0.180668	-0.179962	-0.179367	-0.178882	-0.178619	-0.178576	-0.178749	-0.179137	-0.177973	-0.178661	-0.177785	-0.178751	-0.178141	-0.18101	-0.180532	-0.181879	-0.183395	-0.183315	-0.186693	-0.188468	-0.188637	-0.192255	-0.195911	-0.196194	-0.19651	-0.200263	-0.202392	-0.20466	-0.207064	-0.209486	-0.213573	-0.214265	-0.216731
	-0.310703	-0.306181	-0.301675	-0.299015	-0.294492	-0.291953	-0.289518	-0.286282	-0.28225	-0.278276	-0.276253	-0.273385	-0.270654	-0.268065	-0.265561	-0.262232	-0.259057	-0.256037	-0.254149	-0.253399	-0.252815	-0.250514	-0.248386	-0.246432	-0.247454	-0.244813	-0.242222	-0.242543	-0.241087	-0.239678	-0.240267	-0.240053	-0.240927	-0.241977	-0.240275	-0.240571	-0.239145	-0.239771	-0.24147	-0.241373	-0.242344	-0.244379	-0.24461	-0.245772	-0.246947	-0.249173	-0.249515	-0.250836	-0.253193
	-0.318748	-0.318482	-0.318301	-0.318204	-0.316886	-0.316782	-0.316586	-0.316384	-0.316176	-0.314656	-0.313123	-0.312877	-0.313918	-0.313725	-0.314822	-0.314689	-0.31585	-0.315785	-0.317017	-0.317028	-0.317121	-0.317297	-0.317554	-0.317895	-0.318318	-0.318825	-0.318111	-0.318697	-0.319363	-0.320109	-0.320937	-0.320542	-0.320141	-0.323471	-0.322972	-0.322467	-0.323255	-0.324117	-0.325053	-0.326063	-0.325842	-0.326909	-0.330482	-0.331524	-0.333776	-0.334718	-0.33313	-0.337705	-0.338448
	-0.396429	-0.398203	-0.40005	-0.401966	-0.400225	-0.402012	-0.403846	-0.409202	-0.410887	-0.412621	-0.414399	-0.41622	-0.41808	-0.423456	-0.425158	-0.426904	-0.428693	-0.430521	-0.428666	-0.430316	-0.431988	-0.433681	-0.435394	-0.440605	-0.442125	-0.447153	-0.4485	-0.449886	-0.451311	-0.452773	-0.454272	-0.455807	-0.457377	-0.458983	-0.464103	-0.465548	-0.470519	-0.471826	-0.47319	-0.47461	-0.476085	-0.477615	-0.482677	-0.484082	-0.485551	-0.487082	-0.488673	-0.490323	-0.492031
	-0.234954	-0.231085	-0.228546	-0.22492	-0.221375	-0.219165	-0.217122	-0.21525	-0.214723	-0.214296	-0.212805	-0.211506	-0.2104	-0.210661	-0.209872	-0.209286	-0.210076	-0.209825	-0.20728	-0.208451	-0.208578	-0.20766	-0.209205	-0.20837	-0.208906	-0.209642	-0.210574	-0.211701	-0.213021	-0.21453	-0.214975	-0.21677	-0.218741	-0.219634	-0.220611	-0.222916	-0.224122	-0.226644	-0.229225	-0.231861	-0.233375	-0.238524	-0.242465	-0.244026	-0.249215	-0.254357	-0.257116	-0.263501	-0.267422
	-0.306529	-0.301847	-0.301855	-0.299347	-0.299194	-0.29654	-0.291389	-0.283575	-0.280469	-0.274855	-0.271596	-0.268181	-0.264615	-0.261065	-0.257208	-0.253048	-0.248917	-0.244818	-0.240756	-0.236735	-0.235112	-0.231031	-0.224498	-0.220376	-0.216318	-0.21233	-0.208416	-0.204582	-0.198317	-0.194487	-0.190745	-0.187096	-0.183547	-0.180104	-0.176773	-0.173559	-0.17047	-0.167511	-0.16469	-0.162013	-0.159486	-0.157115	-0.154908	-0.15287	-0.151008	-0.149328	-0.147836	-0.146537	-0.145438
	-0.431915	-0.428761	-0.427125	-0.426331	-0.425657	-0.425061	-0.422417	-0.422661	-0.422992	-0.422058	-0.41909	-0.417568	-0.416863	-0.416201	-0.414812	-0.412742	-0.411487	-0.411045	-0.411418	-0.4098	-0.411711	-0.410768	-0.409874	-0.408394	-0.408454	-0.407246	-0.406123	-0.406485	-0.405521	-0.404633	-0.40522	-0.405876	-0.405829	-0.407205	-0.409375	-0.411569	-0.412434	-0.411874	-0.413323	-0.41683	-0.417509	-0.418214	-0.41899	-0.420561	-0.4222	-0.421777	-0.422093	-0.423143	-0.426282
	-0.411424	-0.40802	-0.406194	-0.403834	-0.400336	-0.397274	-0.395206	-0.393641	-0.390359	-0.388101	-0.388557	-0.386243	-0.382813	-0.379317	-0.375713	-0.373126	-0.369937	-0.36667	-0.364452	-0.36385	-0.36107	-0.357695	-0.356925	-0.353387	-0.349863	-0.345753	-0.343236	-0.341755	-0.337971	-0.334666	-0.330153	-0.324958	-0.320771	-0.316501	-0.313842	-0.311182	-0.306875	-0.304159	-0.300368	-0.296636	-0.293493	-0.29151	-0.290132	-0.284935	-0.281863	-0.280923	-0.277274	-0.273102	-0.267845
	-0.133396	-0.130899	-0.129374	-0.126081	-0.120112	-0.115867	-0.112431	-0.108098	-0.10556	-0.103112	-0.101561	-0.0946213	-0.0912731	-0.0880942	-0.0842332	-0.0840368	-0.0830561	-0.0795889	-0.0754108	-0.0732109	-0.068531	-0.0692578	-0.0647651	-0.0631179	-0.0607737	-0.0602449	-0.0553018	-0.0548025	-0.0552063	-0.0530944	-0.0520127	-0.0474404	-0.0447468	-0.0457004	-0.0458451	-0.0451843	-0.0455513	-0.0460921	-0.0458929	-0.0458695	-0.0495083	-0.0505835	-0.0509891	-0.0515801	-0.0532115	-0.0542297	-0.0518828	-0.0530709	-0.0516139
	-0.533767	-0.534083	-0.532937	-0.533216	-0.533373	-0.534955	-0.53642	-0.536325	-0.534771	-0.536192	-0.536153	-0.537646	-0.537684	-0.537812	-0.539476	-0.538142	-0.538143	-0.539478	-0.537814	-0.537684	-0.537643	-0.536142	-0.537616	-0.53763	-0.539177	-0.539269	-0.539453	-0.539729	-0.540097	-0.540557	-0.54111	-0.54021	-0.537752	-0.541158	-0.54156	-0.543499	-0.543987	-0.544471	-0.547843	-0.545135	-0.542323	-0.54249	-0.544189	-0.545879	-0.544572	-0.544801	-0.546566	-0.54688	-0.547188
	-0.296852	-0.29867	-0.300482	-0.302297	-0.305847	-0.305849	-0.30772	-0.307896	-0.306379	-0.306733	-0.307233	-0.30788	-0.308674	-0.309616	-0.310705	-0.311942	-0.313325	-0.311166	-0.312472	-0.311946	-0.314997	-0.31806	-0.319413	-0.322624	-0.324128	-0.327492	-0.329149	-0.329096	-0.330896	-0.332819	-0.336588	-0.338634	-0.340799	-0.344805	-0.347082	-0.349473	-0.350128	-0.350761	-0.356659	-0.360686	-0.362965	-0.365336	-0.369518	-0.371942	-0.372604	-0.376667	-0.376992	-0.379102	-0.379422
	-0.351109	-0.350417	-0.350496	-0.349801	-0.349886	-0.347658	-0.346213	-0.344054	-0.340378	-0.338974	-0.338293	-0.335291	-0.332314	-0.330959	-0.328877	-0.326014	-0.323968	-0.322738	-0.321524	-0.32033	-0.320653	-0.320203	-0.319038	-0.315558	-0.315154	-0.314681	-0.312595	-0.312099	-0.310898	-0.308946	-0.306188	-0.305025	-0.302414	-0.299047	-0.297218	-0.297572	-0.295469	-0.291814	-0.28895	-0.287728	-0.288899	-0.288573	-0.287506	-0.287247	-0.286306	-0.282282	-0.281363	-0.280559	-0.277467
	-0.595741	-0.595566	-0.597799	-0.596277	-0.597068	-0.596451	-0.596868	-0.595946	-0.596209	-0.597652	-0.596564	-0.595383	-0.59537	-0.59534	-0.597655	-0.596082	-0.59551	-0.594756	-0.592556	-0.590171	-0.590128	-0.587454	-0.583248	-0.5813	-0.578062	-0.575982	-0.573881	-0.571682	-0.567959	-0.563979	-0.561172	-0.558362	-0.554291	-0.551326	-0.547027	-0.543927	-0.542035	-0.542465	-0.540258	-0.536774	-0.534554	-0.531079	-0.527623	-0.525461	-0.522075	-0.519923	-0.516652	-0.513535	-0.510498
	-0.366463	-0.362475	-0.359565	-0.357813	-0.35658	-0.352363	-0.350447	-0.347891	-0.344702	-0.340276	-0.338046	-0.334468	-0.330833	-0.327788	-0.324735	-0.32285	-0.318024	-0.314414	-0.312024	-0.310258	-0.306217	-0.302812	-0.299362	-0.29519	-0.290374	-0.288507	-0.28548	-0.281904	-0.277743	-0.274815	-0.270783	-0.268555	-0.266442	-0.263279	-0.259636	-0.257249	-0.254952	-0.253277	-0.249926	-0.247808	-0.247492	-0.243776	-0.241908	-0.241285	-0.240782	-0.239274	-0.237329	-0.23434	-0.232002
	-0.427643	-0.425288	-0.42293	-0.420574	-0.418222	-0.41588	-0.413551	-0.411239	-0.408949	-0.40345	-0.400997	-0.39857	-0.396173	-0.396837	-0.39108	-0.388393	-0.385757	-0.383174	-0.380652	-0.378193	-0.375804	-0.373489	-0.371253	-0.369101	-0.367037	-0.365068	-0.363196	-0.358191	-0.356309	-0.357553	-0.355677	-0.353919	-0.349047	-0.347316	-0.345702	-0.344209	-0.342838	-0.341591	-0.340472	-0.339481	-0.33862	-0.337891	-0.337294	-0.333595	-0.333044	-0.332617	-0.325841	-0.325219	-0.324697
	-0.56502	-0.565352	-0.564445	-0.563412	-0.563438	-0.562371	-0.56021	-0.559034	-0.557729	-0.556369	-0.554953	-0.553483	-0.55092	-0.547188	-0.544437	-0.544823	-0.540775	-0.5366	-0.533408	-0.53127	-0.526923	-0.525715	-0.524458	-0.521004	-0.518627	-0.518372	-0.515869	-0.514394	-0.511802	-0.509212	-0.502248	-0.497296	-0.494499	-0.488439	-0.484392	-0.476935	-0.474755	-0.469311	-0.464913	-0.461564	-0.458156	-0.453653	-0.451254	-0.446657	-0.44633	-0.443824	-0.439219	-0.435786	-0.433531
	-0.421371	-0.419494	-0.418657	-0.417906	-0.418199	-0.417563	-0.417022	-0.415555	-0.416093	-0.415708	-0.415423	-0.414215	-0.414061	-0.414005	-0.414047	-0.414188	-0.414427	-0.414766	-0.415203	-0.414716	-0.415279	-0.417847	-0.418405	-0.417973	-0.41859	-0.418277	-0.416898	-0.417441	-0.41806	-0.419708	-0.419387	-0.418047	-0.418677	-0.418342	-0.419012	-0.418708	-0.418378	-0.419994	-0.419601	-0.418149	-0.417605	-0.415985	-0.415258	-0.414461	-0.415565	-0.416528	-0.416395	-0.415231	-0.415007
	-0.323927	-0.320795	-0.320977	-0.319638	-0.318509	-0.319098	-0.318071	-0.318887	-0.318212	-0.319391	-0.31736	-0.315459	-0.3153	-0.313538	-0.315242	-0.317072	-0.315689	-0.316045	-0.31814	-0.318744	-0.3212	-0.320436	-0.319789	-0.320865	-0.322042	-0.321702	-0.321448	-0.321271	-0.324503	-0.326072	-0.3277	-0.326037	-0.324297	-0.32419	-0.327433	-0.330681	-0.332317	-0.334062	-0.334183	-0.336011	-0.339542	-0.337975	-0.339596	-0.341057	-0.342465	-0.345543	-0.34522	-0.341373	-0.3424
	-0.34852	-0.349411	-0.350407	-0.351505	-0.352704	-0.354001	-0.355395	-0.356882	-0.360041	-0.363186	-0.364737	-0.366384	-0.366432	-0.368145	-0.36994	-0.370123	-0.375119	-0.376812	-0.375199	-0.375118	-0.374979	-0.376354	-0.375969	-0.377195	-0.38003	-0.381093	-0.37869	-0.37777	-0.380013	-0.380571	-0.381129	-0.383267	-0.383714	-0.382469	-0.384377	-0.384587	-0.381408	-0.382951	-0.384367	-0.38408	-0.382089	-0.381659	-0.381209	-0.380739	-0.378559	-0.379516	-0.375383	-0.374385	-0.374943
	-0.346862	-0.346367	-0.345084	-0.34457	-0.344048	-0.342683	-0.340476	-0.340496	-0.338211	-0.33664	-0.335732	-0.335488	-0.334501	-0.333505	-0.331719	-0.329873	-0.328698	-0.326684	-0.323829	-0.321695	-0.319549	-0.318124	-0.316638	-0.315097	-0.312771	-0.309661	-0.308058	-0.307234	-0.306413	-0.306332	-0.303977	-0.300027	-0.298961	-0.297865	-0.295231	-0.294815	-0.291359	-0.287833	-0.283454	-0.281291	-0.279053	-0.276013	-0.271441	-0.268354	-0.266752	-0.264399	-0.260566	-0.257442	-0.254297
	-0.475766	-0.474463	-0.473161	-0.470772	-0.469547	-0.468398	-0.467325	-0.467421	-0.465268	-0.464285	-0.461052	-0.457742	-0.455513	-0.454437	-0.453427	-0.452482	-0.451603	-0.449627	-0.446475	-0.444395	-0.442294	-0.442425	-0.440283	-0.440298	-0.440221	-0.438967	-0.436537	-0.435259	-0.434043	-0.431727	-0.427065	-0.424558	-0.424277	-0.420554	-0.416727	-0.416208	-0.414569	-0.412976	-0.411432	-0.409937	-0.409584	-0.408124	-0.405558	-0.40414	-0.401618	-0.401259	-0.398559	-0.399193	-0.395242
	-0.268977	-0.265539	-0.264056	-0.261578	-0.259181	-0.256935	-0.252827	-0.250754	-0.247827	-0.244987	-0.245125	-0.242337	-0.237564	-0.233688	-0.232721	-0.22989	-0.226136	-0.222395	-0.220677	-0.219098	-0.218601	-0.216233	-0.214949	-0.214748	-0.21167	-0.209609	-0.21051	-0.208533	-0.20858	-0.206756	-0.205007	-0.204273	-0.203612	-0.201074	-0.199544	-0.198954	-0.198362	-0.197767	-0.197171	-0.196703	-0.195357	-0.194071	-0.193851	-0.191673	-0.190423	-0.189222	-0.190016	-0.191802	-0.192638
	-0.393361	-0.390129	-0.388961	-0.386434	-0.383248	-0.37945	-0.374995	-0.371876	-0.368099	-0.366398	-0.364137	-0.359926	-0.357106	-0.355677	-0.35495	-0.352289	-0.350431	-0.347339	-0.344312	-0.342694	-0.34314	-0.342318	-0.340883	-0.33884	-0.337623	-0.337236	-0.332167	-0.33182	-0.330214	-0.329949	-0.327642	-0.327371	-0.325104	-0.323525	-0.32203	-0.319964	-0.316583	-0.315868	-0.313828	-0.312542	-0.311268	-0.310001	-0.308784	-0.308262	-0.30644	-0.303265	-0.303414	-0.302245	-0.30175
	-0.33909	-0.337986	-0.336857	-0.336337	-0.333858	-0.332031	-0.331443	-0.327501	-0.327365	-0.327162	-0.325723	-0.324943	-0.323519	-0.321539	-0.31959	-0.318303	-0.315741	-0.311856	-0.309212	-0.307848	-0.30317	-0.302335	-0.29881	-0.297189	-0.293506	-0.289695	-0.287733	-0.281674	-0.279481	-0.278585	-0.276289	-0.273903	-0.272104	-0.266299	-0.26369	-0.259095	-0.255081	-0.252277	-0.249378	-0.246433	-0.242811	-0.237163	-0.234669	-0.230693	-0.225281	-0.219826	-0.214956	-0.211348	-0.208285
	-0.447727	-0.443444	-0.440971	-0.436777	-0.434364	-0.430202	-0.426084	-0.421401	-0.417946	-0.413931	-0.409931	-0.406596	-0.40157	-0.397784	-0.393487	-0.390471	-0.387558	-0.385895	-0.383698	-0.381014	-0.378495	-0.376677	-0.374954	-0.372193	-0.370184	-0.367712	-0.365348	-0.363743	-0.36111	-0.359199	-0.35683	-0.355183	-0.354867	-0.354098	-0.353488	-0.352468	-0.350999	-0.350259	-0.349598	-0.350196	-0.349774	-0.349472	-0.351038	-0.349107	-0.348391	-0.348395	-0.349116	-0.349333	-0.350793
	-0.392294	-0.38976	-0.386761	-0.385217	-0.381789	-0.380715	-0.378659	-0.374132	-0.371438	-0.369617	-0.365793	-0.361452	-0.359475	-0.356552	-0.353148	-0.349727	-0.345827	-0.344791	-0.34232	-0.338451	-0.336496	-0.333544	-0.330128	-0.327208	-0.324753	-0.321805	-0.318864	-0.316427	-0.313072	-0.310193	-0.306334	-0.303014	-0.300666	-0.297803	-0.291978	-0.288977	-0.285056	-0.283592	-0.279788	-0.276923	-0.274038	-0.271696	-0.269899	-0.268156	-0.265013	-0.261433	-0.259301	-0.256204	-0.254158
	-0.118082	-0.118677	-0.118166	-0.117724	-0.117352	-0.115877	-0.114468	-0.110532	-0.111339	-0.109773	-0.111941	-0.110486	-0.110259	-0.111341	-0.112483	-0.113605	-0.11103	-0.110858	-0.110825	-0.109675	-0.107322	-0.105011	-0.103908	-0.103925	-0.101297	-0.100953	-0.102974	-0.0975714	-0.0982052	-0.097757	-0.0986538	-0.0934518	-0.0953652	-0.0948527	-0.0932501	-0.0916443	-0.0911226	-0.0880022	-0.0872935	-0.0867316	-0.0874903	-0.091839	-0.0936028	-0.0928724	-0.0909849	-0.0903653	-0.0885053	-0.089085	-0.0909367
	-0.0754334	-0.0741149	-0.0718884	-0.0725021	-0.0703218	-0.0686707	-0.0655303	-0.0632119	-0.0618088	-0.0603451	-0.0579085	-0.0559632	-0.0535004	-0.0505503	-0.0476306	-0.0471184	-0.0466712	-0.0448922	-0.0441307	-0.0443596	-0.0437274	-0.0435779	-0.0419313	-0.0412009	-0.0400208	-0.0384261	-0.0378528	-0.0373284	-0.0349349	-0.0349102	-0.0339669	-0.03214	-0.0304065	-0.0292232	-0.0284961	-0.02911	-0.0277785	-0.0254796	-0.0250787	-0.0242313	-0.0238527	-0.0225431	-0.0213111	-0.0210698	-0.0189212	-0.0187067	-0.0181436	-0.0172319	-0.0182863
	-0.217342	-0.215766	-0.214238	-0.220727	-0.218777	-0.216914	-0.21514	-0.213461	-0.211881	-0.210405	-0.209039	-0.190746	-0.188452	-0.202162	-0.19044	-0.186791	-0.183252	-0.179827	-0.176522	-0.164819	-0.161182	-0.140607	-0.136018	-0.131485	-0.12701	-0.122599	-0.109736	-0.104884	-0.108048	-0.102774	-0.0890656	-0.0833878	-0.0777786	-0.0722432	-0.0667874	-0.0693842	-0.0635802	-0.0579028	-0.0523587	-0.0469551	-0.0416995	-0.0280793	-0.0140413	-0.00808628	-0.00225536	0.00344286	0.00899932	0.0064376	0.00424083
	0.125531	0.130014	0.130681	0.132937	0.131257	0.129363	0.127249	0.126835	0.126196	0.127386	0.126683	0.129495	0.12838	0.126945	0.125192	0.126978	0.123061	0.121144	0.121231	0.119356	0.11012	0.114065	0.114257	0.112381	0.106644	0.102692	0.102327	0.098355	0.0945043	0.0923255	0.091825	0.0856851	0.0831556	0.0805148	0.0777682	0.0767227	0.0776403	0.0769365	0.0762989	0.0736874	0.0692319	0.0705112	0.0644331	0.0621719	0.0580775	0.0539485	0.051583	0.0491828	0.0468757
0.5	-0.249273	-0.247952	-0.248872	-0.249968	-0.253307	-0.256686	-0.258046	-0.259599	-0.261344	-0.258861	-0.260691	-0.262555	-0.26652	-0.272593	-0.274443	-0.278557	-0.284798	-0.290966	-0.292798	-0.296777	-0.300843	-0.30293	-0.30717	-0.309288	-0.313557	-0.311281	-0.311137	-0.311047	-0.310996	-0.310972	-0.313171	-0.31552	-0.318013	-0.320644	-0.323406	-0.32615	-0.330937	-0.335701	-0.338234	-0.34074	-0.343357	-0.345936	-0.34626	-0.348738	-0.349086	-0.351572	-0.354121	-0.356732	-0.359398
	0.544948	0.547598	0.539724	0.538755	0.537492	0.534263	0.530993	0.524086	0.524003	0.523905	0.523931	0.520496	0.513613	0.510255	0.505027	0.501539	0.494628	0.491155	0.491247	0.489755	0.489951	0.488254	0.486365	0.479128	0.475202	0.473147	0.461062	0.456015	0.454403	0.451184	0.449736	0.442978	0.4398	0.440442	0.436025	0.437011	0.436556	0.434553	0.431004	0.429275	0.429369	0.424315	0.422879	0.419771	0.416901	0.414262	0.413297	0.410747	0.403468
	-0.31326	-0.312885	-0.312498	-0.312099	-0.311687	-0.311264	-0.310828	-0.31038	-0.309922	-0.309453	-0.308974	-0.308487	-0.307992	-0.307492	-0.306986	-0.306478	-0.305968	-0.305458	-0.304951	-0.304448	-0.303952	-0.305616	-0.304997	-0.304399	-0.303824	-0.303275	-0.302752	-0.302259	-0.301798	-0.29907	-0.298521	-0.298003	-0.299669	-0.299075	-0.298524	-0.298018	-0.297558	-0.297146	-0.296782	-0.296468	-0.296205	-0.295993	-0.295833	-0.295726	-0.295673	-0.297825	-0.297737	-0.29541	-0.295287
	-0.333192	-0.331583	-0.331667	-0.331778	-0.331916	-0.33208	-0.332271	-0.334155	-0.33429	-0.336124	-0.336216	-0.334565	-0.334615	-0.334699	-0.336484	-0.336529	-0.336616	-0.336745	-0.34025	-0.340245	-0.341963	-0.341961	-0.340239	-0.34024	-0.338516	-0.33851	-0.336774	-0.336749	-0.33677	-0.336838	-0.336951	-0.337111	-0.337318	-0.337571	-0.339537	-0.339774	-0.338282	-0.34017	-0.340328	-0.340424	-0.340456	-0.34054	-0.340677	-0.340864	-0.341102	-0.343057	-0.343286	-0.343571	-0.34391
	-0.496126	-0.495699	-0.497145	-0.496687	-0.49628	-0.495924	-0.495619	-0.495364	-0.49516	-0.493051	-0.490859	-0.490532	-0.490244	-0.489993	-0.48978	-0.489605	-0.487513	-0.487282	-0.485128	-0.48483	-0.48456	-0.484318	-0.484104	-0.481965	-0.481679	-0.481418	-0.481183	-0.480976	-0.484454	-0.484064	-0.481762	-0.483155	-0.482638	-0.482168	-0.481619	-0.480864	-0.480031	-0.479248	-0.478515	-0.477833	-0.477203	-0.476625	-0.4761	-0.475629	-0.475213	-0.474853	-0.474549	-0.474302	-0.474114
	-0.578632	-0.581367	-0.584023	-0.591384	-0.59356	-0.600455	-0.602179	-0.60385	-0.605466	-0.607027	-0.608533	-0.604866	-0.605912	-0.606885	-0.607788	-0.603501	-0.608699	-0.608709	-0.608652	-0.608527	-0.613122	-0.612552	-0.611604	-0.610278	-0.608908	-0.607496	-0.606043	-0.60455	-0.597902	-0.595987	-0.59402	-0.592005	-0.589942	-0.587836	-0.585688	-0.583501	-0.57616	-0.573555	-0.570904	-0.572995	-0.569946	-0.566877	-0.563793	-0.560697	-0.557593	-0.554486	-0.55138	-0.548279	-0.545189
	-0.775637	-0.775375	-0.77514	-0.774935	-0.774759	-0.77563	-0.775448	-0.775299	-0.775186	-0.775108	-0.775066	-0.775059	-0.774	-0.773991	-0.774015	-0.774071	-0.774159	-0.774279	-0.774431	-0.774615	-0.77483	-0.775076	-0.775352	-0.775658	-0.775994	-0.77527	-0.776607	-0.776882	-0.776096	-0.776349	-0.776624	-0.776919	-0.776145	-0.776403	-0.776675	-0.776959	-0.776165	-0.776396	-0.776633	-0.776803	-0.776905	-0.777009	-0.777115	-0.77722	-0.777324	-0.777426	-0.777525	-0.776532	-0.77546
	-0.803207	-0.803103	-0.801835	-0.80172	-0.801637	-0.801586	-0.80037	-0.799104	-0.800106	-0.799937	-0.799798	-0.799687	-0.799605	-0.800595	-0.799143	-0.79996	-0.797212	-0.795531	-0.79379	-0.793183	-0.791391	-0.78953	-0.788792	-0.788058	-0.786127	-0.785315	-0.7845	-0.783682	-0.782862	-0.780839	-0.779931	-0.777817	-0.776814	-0.775801	-0.77358	-0.772469	-0.771347	-0.771336	-0.770122	-0.768906	-0.76881	-0.766321	-0.763758	-0.762318	-0.760804	-0.759218	-0.756443	-0.754796	-0.75316
	-0.585758	-0.586249	-0.586849	-0.587558	-0.588376	-0.589306	-0.590348	-0.591503	-0.595433	-0.596228	-0.597147	-0.595128	-0.598946	-0.599825	-0.600826	-0.604808	-0.605858	-0.607035	-0.6112	-0.609376	-0.610535	-0.611813	-0.613206	-0.614712	-0.616328	-0.618052	-0.622741	-0.62448	-0.626328	-0.628279	-0.633194	-0.635155	-0.640082	-0.641859	-0.640482	-0.642058	-0.64372	-0.645465	-0.647287	-0.649181	-0.651145	-0.653172	-0.65526	-0.657404	-0.6596	-0.661845	-0.664135	-0.666467	-0.668837
	-0.298233	-0.297526	-0.296839	-0.296172	-0.295527	-0.294902	-0.294299	-0.293719	-0.29316	-0.292624	-0.292111	-0.29162	-0.291154	-0.290711	-0.290291	-0.289896	-0.289525	-0.289179	-0.288858	-0.288562	-0.288291	-0.283854	-0.283348	-0.282854	-0.282372	-0.281902	-0.281444	-0.280998	-0.280564	-0.280143	-0.279735	-0.279339	-0.278957	-0.278589	-0.278236	-0.277897	-0.277573	-0.277265	-0.276974	-0.2767	-0.276443	-0.276206	-0.275988	-0.27579	-0.275613	-0.275458	-0.271133	-0.270738	-0.270353
	-0.0676263	-0.0756248	-0.0870552	-0.0914152	-0.0991726	-0.110311	-0.117674	-0.124822	-0.12482	-0.127895	-0.134255	-0.143886	-0.146293	-0.148372	-0.150104	-0.158386	-0.162959	-0.16024	-0.163807	-0.163158	-0.172118	-0.163025	-0.167099	-0.167395	-0.16749	-0.170495	-0.172846	-0.167868	-0.16605	-0.167162	-0.164302	-0.157706	-0.150713	-0.150008	-0.145346	-0.143889	-0.142082	-0.139948	-0.140855	-0.127422	-0.123974	-0.113353	-0.109401	-0.101881	-0.101071	-0.096515	-0.0884728	-0.0805374	-0.0727258
	-0.420627	-0.419137	-0.418615	-0.417211	-0.416711	-0.416097	-0.416391	-0.417657	-0.41614	-0.415478	-0.412926	-0.412306	-0.412661	-0.412917	-0.411289	-0.411539	-0.40997	-0.409326	-0.4068	-0.406151	-0.406426	-0.405714	-0.406763	-0.405046	-0.405282	-0.404667	-0.404993	-0.402499	-0.402732	-0.402059	-0.401435	-0.397098	-0.39721	-0.394371	-0.391383	-0.388301	-0.387157	-0.385144	-0.382135	-0.37806	-0.376613	-0.376067	-0.374699	-0.372509	-0.368476	-0.368082	-0.36584	-0.364556	-0.366018
	-0.128914	-0.127832	-0.126895	-0.12611	-0.125479	-0.126849	-0.12445	-0.127744	-0.127156	-0.126631	-0.126299	-0.129719	-0.129287	-0.129073	-0.129081	-0.129185	-0.125322	-0.125102	-0.128655	-0.126405	-0.127809	-0.125381	-0.122924	-0.120431	-0.118022	-0.115562	-0.113042	-0.112551	-0.110276	-0.11186	-0.111655	-0.111499	-0.111391	-0.109485	-0.107613	-0.109578	-0.11157	-0.109657	-0.109608	-0.111547	-0.111668	-0.111937	-0.110382	-0.108836	-0.109258	-0.111647	-0.11588	-0.114219	-0.116245
	-0.488012	-0.487403	-0.485317	-0.483296	-0.481345	-0.479469	-0.477672	-0.47442	-0.472689	-0.471046	-0.467955	-0.467833	-0.466272	-0.464814	-0.464903	-0.463568	-0.462352	-0.461259	-0.458751	-0.457806	-0.458425	-0.457638	-0.456985	-0.456369	-0.45425	-0.453705	-0.453293	-0.453017	-0.451335	-0.451123	-0.450939	-0.449345	-0.449312	-0.4494	-0.448067	-0.448287	-0.448617	-0.449056	-0.451041	-0.451595	-0.452155	-0.452719	-0.453384	-0.454046	-0.454703	-0.453912	-0.453103	-0.453809	-0.454585
	-0.402407	-0.403666	-0.40372	-0.405093	-0.406557	-0.409333	-0.412114	-0.411064	-0.412538	-0.415311	-0.415547	-0.417075	-0.41867	-0.419021	-0.420652	-0.422338	-0.422768	-0.424382	-0.425953	-0.428788	-0.432804	-0.434255	-0.435668	-0.437043	-0.439684	-0.442203	-0.443209	-0.444092	-0.443714	-0.443292	-0.444126	-0.446215	-0.448255	-0.447719	-0.447131	-0.446486	-0.447086	-0.448931	-0.450717	-0.451226	-0.451763	-0.45233	-0.454149	-0.45714	-0.461226	-0.460138	-0.460324	-0.460562	-0.460854
	-0.251583	-0.250674	-0.249776	-0.248891	-0.250704	-0.249673	-0.251353	-0.247329	-0.246022	-0.247433	-0.246018	-0.244651	-0.240464	-0.239005	-0.237594	-0.236233	-0.23761	-0.236182	-0.234825	-0.23354	-0.232334	-0.231208	-0.227297	-0.226149	-0.225085	-0.224108	-0.223222	-0.222431	-0.221738	-0.221148	-0.217793	-0.217223	-0.216569	-0.218519	-0.220401	-0.21667	-0.215746	-0.214944	-0.214268	-0.213716	-0.213291	-0.212992	-0.212821	-0.215461	-0.215368	-0.21541	-0.215589	-0.218587	-0.218857
	-0.46985	-0.469957	-0.465149	-0.4624	-0.464139	-0.463386	-0.464855	-0.463844	-0.460515	-0.457139	-0.456148	-0.457546	-0.458753	-0.457504	-0.453964	-0.452842	-0.451868	-0.457721	-0.458414	-0.458989	-0.459619	-0.457883	-0.463055	-0.456313	-0.451944	-0.450103	-0.450795	-0.456154	-0.447199	-0.442761	-0.438282	-0.433917	-0.432095	-0.430386	-0.431069	-0.424729	-0.420779	-0.419372	-0.422786	-0.421615	-0.418294	-0.417532	-0.41917	-0.420783	-0.422538	-0.419729	-0.414627	-0.418918	-0.420914
	-0.586922	-0.586767	-0.586627	-0.586502	-0.586393	-0.5863	-0.586224	-0.586164	-0.586121	-0.586095	-0.586087	-0.586095	-0.586121	-0.586164	-0.586224	-0.5863	-0.586393	-0.586502	-0.586627	-0.586767	-0.586922	-0.587091	-0.587275	-0.587472	-0.587681	-0.587902	-0.588135	-0.588379	-0.588632	-0.588895	-0.589166	-0.589445	-0.58973	-0.590022	-0.590318	-0.59062	-0.590925	-0.591233	-0.591543	-0.591855	-0.592167	-0.592479	-0.592791	-0.593101	-0.593409	-0.593715	-0.594018	-0.594317	-0.594611
	-0.235364	-0.23527	-0.235232	-0.235251	-0.235328	-0.235463	-0.238917	-0.238958	-0.238845	-0.238579	-0.241644	-0.237825	-0.230368	-0.229477	-0.228635	-0.22784	-0.227093	-0.226393	-0.222254	-0.221408	-0.220595	-0.219816	-0.219071	-0.221616	-0.220722	-0.219873	-0.219069	-0.218311	-0.217373	-0.216254	-0.211698	-0.210437	-0.209212	-0.208025	-0.206876	-0.205768	-0.2047	-0.203676	-0.202696	-0.201764	-0.20088	-0.200049	-0.199272	-0.198325	-0.197212	-0.196162	-0.195177	-0.18729	-0.185968
	-0.677892	-0.677296	-0.676705	-0.67612	-0.675543	-0.674973	-0.674411	-0.673858	-0.673316	-0.672784	-0.672265	-0.671759	-0.671268	-0.667357	-0.666663	-0.665977	-0.665299	-0.66463	-0.663971	-0.663325	-0.662692	-0.662073	-0.661471	-0.660886	-0.660321	-0.659777	-0.659254	-0.658756	-0.658283	-0.657836	-0.657418	-0.657029	-0.656671	-0.656345	-0.656052	-0.655793	-0.655571	-0.655384	-0.655236	-0.655125	-0.655053	-0.655021	-0.655029	-0.655077	-0.655167	-0.655297	-0.658681	-0.658681	-0.658734
	-0.420106	-0.420936	-0.421729	-0.422482	-0.423191	-0.420211	-0.420578	-0.420883	-0.421124	-0.424706	-0.42459	-0.424418	-0.424191	-0.423907	-0.423568	-0.423172	-0.426128	-0.4254	-0.424631	-0.423824	-0.42298	-0.422102	-0.421193	-0.420256	-0.419294	-0.41831	-0.41731	-0.412652	-0.411381	-0.409856	-0.400796	-0.401923	-0.399391	-0.396846	-0.394293	-0.391735	-0.389178	-0.386625	-0.384082	-0.381553	-0.379043	-0.379963	-0.377281	-0.374644	-0.372057	-0.369526	-0.367054	-0.364646	-0.362308
	-0.432198	-0.432297	-0.432427	-0.43259	-0.432783	-0.433006	-0.43326	-0.433542	-0.433852	-0.434189	-0.434553	-0.434941	-0.435354	-0.435789	-0.436245	-0.436722	-0.437217	-0.43773	-0.438259	-0.438803	-0.43936	-0.439929	-0.440508	-0.441096	-0.441692	-0.440819	-0.441325	-0.441829	-0.44233	-0.442826	-0.443317	-0.443801	-0.444276	-0.444742	-0.443723	-0.444067	-0.444393	-0.4447	-0.444988	-0.445256	-0.445504	-0.44573	-0.445935	-0.446117	-0.446277	-0.446415	-0.445055	-0.445047	-0.445011
	-0.324279	-0.326113	-0.326329	-0.327963	-0.328081	-0.328148	-0.32649	-0.329173	-0.328663	-0.331032	-0.330316	-0.329652	-0.327366	-0.324919	-0.323974	-0.323064	-0.319049	-0.317991	-0.316955	-0.311235	-0.311391	-0.309991	-0.308608	-0.305672	-0.304218	-0.302781	-0.301365	-0.298403	-0.295363	-0.290573	-0.287063	-0.283467	-0.281355	-0.279163	-0.276796	-0.275827	-0.273334	-0.272359	-0.271346	-0.270305	-0.267783	-0.266821	-0.265863	-0.26492	-0.262539	-0.261761	-0.26103	-0.258891	-0.259852
	-0.603367	-0.602623	-0.602808	-0.604944	-0.604741	-0.604386	-0.602859	-0.60009	-0.600232	-0.599064	-0.597684	-0.597188	-0.595542	-0.594866	-0.593054	-0.591136	-0.587953	-0.585694	-0.584295	-0.581581	-0.580838	-0.577921	-0.577068	-0.574062	-0.570005	-0.566943	-0.563862	-0.560769	-0.558693	-0.555458	-0.552165	-0.549984	-0.546739	-0.542436	-0.539263	-0.536133	-0.533052	-0.530024	-0.526983	-0.524006	-0.521167	-0.518471	-0.514828	-0.513376	-0.510984	-0.508748	-0.506672	-0.504758	-0.503008
	-0.586307	-0.58626	-0.586247	-0.586267	-0.586321	-0.586408	-0.586529	-0.586683	-0.586869	-0.587087	-0.587337	-0.587617	-0.587927	-0.588267	-0.588635	-0.58903	-0.589452	-0.589899	-0.588883	-0.590667	-0.590986	-0.591325	-0.591683	-0.592059	-0.592451	-0.592858	-0.593279	-0.593711	-0.592666	-0.593017	-0.593371	-0.593727	-0.594083	-0.594438	-0.594791	-0.595142	-0.595488	-0.594341	-0.594574	-0.594796	-0.595005	-0.595201	-0.595384	-0.595553	-0.595707	-0.595847	-0.595972	-0.596082	-0.596178
	-0.406155	-0.406412	-0.405712	-0.407016	-0.408331	-0.407662	-0.408037	-0.409457	-0.409926	-0.41241	-0.412918	-0.413517	-0.414206	-0.415951	-0.417722	-0.418491	-0.42122	-0.421987	-0.423754	-0.424527	-0.42437	-0.425278	-0.425184	-0.42608	-0.428033	-0.430011	-0.430018	-0.431079	-0.433124	-0.434157	-0.434243	-0.43434	-0.43341	-0.433442	-0.435461	-0.436506	-0.436572	-0.438618	-0.43968	-0.440787	-0.441938	-0.440032	-0.44105	-0.444024	-0.444962	-0.446891	-0.44775	-0.448499	-0.44714
	-0.111142	-0.108656	-0.10612	-0.0986556	-0.095688	-0.0926578	-0.0895684	-0.0864243	-0.0832313	-0.084558	-0.0855494	-0.0816686	-0.077804	-0.0739659	-0.0744103	-0.0697246	-0.0651168	-0.0557211	-0.0509751	-0.046331	-0.0418033	-0.0325284	-0.0279456	-0.0235091	-0.0143556	-0.00992555	-0.00567301	-0.00161395	-0.00232588	0.00159985	0.00526924	0.00410572	0.00751919	0.00605556	0.00456453	0.0124584	0.0154233	0.0228896	0.0303029	0.0327929	0.0397931	0.0373121	0.0393314	0.0412859	0.0386122	0.035855	0.0375606	0.0388519	0.0397317
	-0.475375	-0.474525	-0.471442	-0.469843	-0.466259	-0.464407	-0.462365	-0.45834	-0.452327	-0.449956	-0.44751	-0.44307	-0.436631	-0.433823	-0.430929	-0.427828	-0.424647	-0.425105	-0.419861	-0.41827	-0.414824	-0.414918	-0.411005	-0.407058	-0.403203	-0.397398	-0.39336	-0.389419	-0.38558	-0.381848	-0.378228	-0.376522	-0.373023	-0.369659	-0.366312	-0.364784	-0.359574	-0.3544	-0.349263	-0.346085	-0.344874	-0.340003	-0.333268	-0.330307	-0.325609	-0.322895	-0.320376	-0.318058	-0.314027
	-0.226061	-0.224352	-0.22264	-0.222437	-0.220808	-0.220683	-0.220645	-0.220693	-0.222246	-0.220856	-0.220971	-0.221171	-0.221457	-0.221829	-0.217735	-0.216449	-0.215128	-0.213766	-0.213875	-0.21687	-0.216892	-0.216973	-0.217111	-0.217306	-0.21604	-0.21624	-0.216489	-0.216785	-0.217128	-0.217515	-0.219365	-0.219746	-0.221594	-0.221976	-0.220894	-0.219758	-0.22008	-0.223277	-0.223489	-0.223749	-0.225475	-0.227153	-0.227371	-0.229062	-0.227781	-0.22939	-0.23096	-0.231078	-0.229742
	-0.408989	-0.409213	-0.410373	-0.410452	-0.410367	-0.412996	-0.413642	-0.412375	-0.410111	-0.409657	-0.410038	-0.410342	-0.409661	-0.407999	-0.407187	-0.40723	-0.403427	-0.402375	-0.403163	-0.403841	-0.400627	-0.400251	-0.398926	-0.400386	-0.397059	-0.397442	-0.395857	-0.394331	-0.393846	-0.392449	-0.390143	-0.389802	-0.389537	-0.389353	-0.389255	-0.390166	-0.388301	-0.388431	-0.386768	-0.385206	-0.384724	-0.384343	-0.383082	-0.380941	-0.381704	-0.381646	-0.380705	-0.380772	-0.379034
	-0.629722	-0.630026	-0.630288	-0.630508	-0.629663	-0.630882	-0.629873	-0.629836	-0.632881	-0.632686	-0.630342	-0.631085	-0.630767	-0.630411	-0.629946	-0.627191	-0.626435	-0.625709	-0.623923	-0.622097	-0.62234	-0.622548	-0.620614	-0.620761	-0.619863	-0.619015	-0.61822	-0.618501	-0.615501	-0.61453	-0.613551	-0.613587	-0.610423	-0.610389	-0.6124	-0.611156	-0.607752	-0.606406	-0.606099	-0.604799	-0.601415	-0.599004	-0.599605	-0.596963	-0.595441	-0.594021	-0.591612	-0.590254	-0.588855
	1.14149	1.14186	1.1462	1.14943	1.15163	1.15062	1.15259	1.15564	1.16076	1.15871	1.15972	1.16273	1.16457	1.16835	1.16694	1.16648	1.16492	1.16859	1.16827	1.17094	1.16841	1.1741	1.18081	1.1784	1.17604	1.17859	1.17901	1.18047	1.17789	1.18149	1.17894	1.17841	1.18394	1.18318	1.18553	1.19105	1.19045	1.1972	1.19899	1.19552	1.19202	1.19073	1.18946	1.19215	1.19069	1.19313	1.18945	1.19297	1.19332
	-0.514905	-0.514141	-0.513385	-0.512639	-0.511904	-0.51118	-0.51047	-0.509772	-0.50909	-0.508424	-0.507774	-0.507143	-0.506531	-0.50594	-0.505372	-0.504826	-0.504306	-0.501475	-0.500849	-0.500244	-0.497325	-0.496606	-0.495905	-0.495221	-0.494557	-0.493914	-0.493292	-0.492693	-0.492118	-0.489232	-0.488549	-0.487886	-0.487243	-0.486621	-0.486021	-0.485444	-0.484892	-0.484364	-0.483862	-0.483386	-0.482937	-0.48018	-0.479628	-0.481282	-0.480628	-0.480005	-0.479411	-0.478847	-0.478314
	-0.0109629	-0.00795752	-0.00508218	-0.00562034	-0.0026888	0.00370787	0.00843077	0.0114814	0.0161342	0.0206373	0.0252201	0.0247381	0.0326324	0.0369846	0.0410749	0.0415119	0.043659	0.0457582	0.0458235	0.0508579	0.0593427	0.0579536	0.0635246	0.0654297	0.0670578	0.0669936	0.0704879	0.0739226	0.0720404	0.0668081	0.0701316	0.0750009	0.0814258	0.0842757	0.085194	0.0809003	0.0831933	0.0887987	0.0893077	0.0879983	0.0815852	0.080109	0.0818104	0.0800236	0.0782497	0.0797623	0.0793078	0.0770013	0.0797373
	-0.210446	-0.209874	-0.207318	-0.20842	-0.2097	-0.21103	-0.214211	-0.215518	-0.21495	-0.219833	-0.222718	-0.223861	-0.226991	-0.228256	-0.229584	-0.231098	-0.228942	-0.228509	-0.229917	-0.231489	-0.235024	-0.236799	-0.236814	-0.240593	-0.242484	-0.24429	-0.244082	-0.245708	-0.251095	-0.254597	-0.256343	-0.256209	-0.259718	-0.259415	-0.262753	-0.264078	-0.268921	-0.266227	-0.272704	-0.275375	-0.274369	-0.277137	-0.278024	-0.278704	-0.279299	-0.27993	-0.278668	-0.277304	-0.275828
	0.191343	0.198245	0.202945	0.207406	0.213589	0.217419	0.220859	0.223904	0.230761	0.231318	0.233579	0.235434	0.238985	0.240164	0.243041	0.250004	0.250816	0.251248	0.249331	0.251378	0.25346	0.253343	0.252864	0.256374	0.255742	0.258986	0.257975	0.254683	0.255428	0.254316	0.259502	0.258654	0.257824	0.259125	0.260466	0.261726	0.260814	0.259707	0.260519	0.257219	0.257958	0.256568	0.257131	0.253613	0.250089	0.248526	0.249064	0.249881	0.252958
	0.0637059	0.0653332	0.0639384	0.0644841	0.0670429	0.0655456	0.0680298	0.0684945	0.0709986	0.0706572	0.0675403	0.0684957	0.06836	0.068251	0.0662124	0.0673412	0.0675896	0.0678718	0.0723125	0.0727525	0.0720646	0.0713634	0.0716271	0.0739049	0.0731723	0.0723655	0.0736451	0.0740091	0.0745057	0.0751352	0.0798838	0.0796782	0.0836698	0.0827816	0.0821072	0.0826183	0.087453	0.0894922	0.0925843	0.0936566	0.0966895	0.0997249	0.103879	0.106081	0.112476	0.115034	0.116622	0.119191	0.123782
	0.297853	0.304507	0.309303	0.316712	0.324972	0.333173	0.340524	0.348835	0.356288	0.363905	0.370772	0.383004	0.388366	0.392908	0.399101	0.404211	0.410948	0.419363	0.423333	0.430661	0.437829	0.441315	0.444619	0.448575	0.455893	0.461361	0.466611	0.468122	0.476481	0.4803	0.483264	0.485304	0.491562	0.49501	0.49995	0.502867	0.507271	0.510677	0.51405	0.515517	0.518527	0.518719	0.52039	0.523539	0.52835	0.532229	0.535916	0.536756	0.537418
	-0.135386	-0.13206	-0.130259	-0.129994	-0.129658	-0.122994	-0.119513	-0.116083	-0.115741	-0.109091	-0.102402	-0.0972885	-0.0906136	-0.0886451	-0.0818767	-0.0765761	-0.0729532	-0.0693912	-0.0642735	-0.0608415	-0.0527206	-0.0493102	-0.0506148	-0.0440017	-0.0373597	-0.0339248	-0.0321855	-0.0305304	-0.024211	-0.0193897	-0.0145496	-0.00979466	-0.00512382	-0.00053584	0.00234926	0.00363261	0.00644165	0.00601403	0.0118513	0.0144437	0.0216826	0.0290326	0.0332639	0.0342729	0.0399459	0.0408791	0.0448537	0.0473243	0.0514246
	-0.0955691	-0.0874588	-0.0830062	-0.0776915	-0.0733395	-0.0681944	-0.064081	-0.0601246	-0.0545083	-0.048993	-0.0435172	-0.0399638	-0.0374583	-0.0323037	-0.0272025	-0.022093	-0.0188582	-0.0119752	-0.00684279	-0.00446271	0.00244633	0.00754446	0.0125944	0.0166562	0.0226764	0.0251932	0.0323084	0.0376835	0.0449659	0.0523428	0.0569984	0.0597523	0.0651238	0.0686523	0.0739793	0.0792859	0.0865201	0.0901634	0.0919126	0.0964063	0.0990581	0.103384	0.104039	0.1083	0.108877	0.113169	0.119353	0.122787	0.12529
	-0.151886	-0.150405	-0.147492	-0.148412	-0.149169	-0.147134	-0.146301	-0.144037	-0.143063	-0.143382	-0.142276	-0.142383	-0.139802	-0.138531	-0.138573	-0.1373	-0.13608	-0.134829	-0.133551	-0.132252	-0.129486	-0.129164	-0.128748	-0.126974	-0.123759	-0.123012	-0.123471	-0.118601	-0.117493	-0.114882	-0.112313	-0.109879	-0.107493	-0.103798	-0.100067	-0.0989354	-0.0952268	-0.0928504	-0.0891729	-0.0855552	-0.0859063	-0.0836909	-0.0816368	-0.0797467	-0.0779346	-0.0761144	-0.0742885	-0.071185	-0.0668014
	-0.30355	-0.304097	-0.3082	-0.308919	-0.309847	-0.314343	-0.315464	-0.316803	-0.318356	-0.320122	-0.322098	-0.324279	-0.326663	-0.329245	-0.332021	-0.334984	-0.334538	-0.337617	-0.340854	-0.344245	-0.35114	-0.354593	-0.358188	-0.361919	-0.365776	-0.369753	-0.37384	-0.381389	-0.38545	-0.389375	-0.393154	-0.397012	-0.40094	-0.404928	-0.408968	-0.413051	-0.417167	-0.424669	-0.428607	-0.432566	-0.432945	-0.436677	-0.440396	-0.444093	-0.447529	-0.450698	-0.453825	-0.453312	-0.448909
	-0.0350679	-0.0375959	-0.0376214	-0.0389598	-0.0391045	-0.0417868	-0.0393927	-0.0407574	-0.0396463	-0.0397869	-0.0385845	-0.0333555	-0.0317116	-0.0326057	-0.0359603	-0.0379782	-0.0399696	-0.0407308	-0.0403527	-0.0400523	-0.0409617	-0.041788	-0.0400229	-0.0407754	-0.0415368	-0.0423117	-0.043105	-0.0439207	-0.0460622	-0.0457246	-0.0479348	-0.0451589	-0.0449287	-0.0435141	-0.0435076	-0.0410946	-0.038694	-0.0401084	-0.0390979	-0.041814	-0.0432356	-0.0396363	-0.0385422	-0.0399468	-0.041338	-0.0389894	-0.0366185	-0.0380272	-0.0382745
	0.0191946	0.0216364	0.024175	0.0292873	0.0320139	0.0371513	0.0352605	0.038243	0.0436118	0.0465674	0.0519054	0.0525057	0.0554755	0.0583265	0.0612133	0.0594884	0.0650524	0.0706235	0.0737218	0.0766609	0.0819156	0.0846857	0.0849646	0.087539	0.0876008	0.0876169	0.0948562	0.0949241	0.097249	0.0993443	0.0988848	0.100659	0.102181	0.101126	0.100125	0.101486	0.105045	0.108488	0.107019	0.107751	0.110681	0.108696	0.11139	0.109169	0.109146	0.113804	0.11604	0.115701	0.11511
	0.392501	0.397855	0.403112	0.408359	0.416494	0.42317	0.431341	0.436658	0.443954	0.448879	0.455074	0.461839	0.468525	0.475223	0.482573	0.489092	0.500699	0.506591	0.515952	0.521676	0.527957	0.533361	0.540008	0.546608	0.550346	0.553145	0.557955	0.563531	0.567556	0.57215	0.576666	0.581746	0.585121	0.588219	0.593307	0.596926	0.599076	0.605578	0.61002	0.613596	0.618481	0.621219	0.622455	0.625642	0.632312	0.634673	0.639291	0.641136	0.644954
	0.0807069	0.0833253	0.0859626	0.0870619	0.0907689	0.0960105	0.098554	0.101076	0.103531	0.109628	0.113521	0.118299	0.123448	0.12481	0.128815	0.133771	0.135378	0.140104	0.14258	0.146521	0.149794	0.153469	0.157032	0.158832	0.161036	0.162133	0.163739	0.167362	0.169255	0.171625	0.174955	0.177151	0.177703	0.180288	0.185054	0.186715	0.188331	0.189281	0.190152	0.192084	0.196147	0.198014	0.199824	0.200548	0.200632	0.202688	0.200944	0.200283	0.20129
	0.410026	0.414942	0.417328	0.41956	0.423375	0.422992	0.424359	0.425853	0.428225	0.429743	0.430402	0.431121	0.432646	0.434976	0.439143	0.437633	0.437951	0.439975	0.442022	0.444089	0.448548	0.451236	0.453076	0.45493	0.458471	0.460345	0.462225	0.46405	0.464138	0.46427	0.467677	0.471703	0.473281	0.475873	0.480176	0.483009	0.483506	0.486465	0.489399	0.494907	0.500457	0.501778	0.502109	0.504853	0.508503	0.509709	0.512576	0.515371	0.515551
	-0.246012	-0.242024	-0.236632	-0.232618	-0.225862	-0.220487	-0.215056	-0.211009	-0.202786	-0.198636	-0.195875	-0.19317	-0.191784	-0.190295	-0.183151	-0.178701	-0.172916	-0.165704	-0.158408	-0.15534	-0.150943	-0.146664	-0.142601	-0.135885	-0.130641	-0.126871	-0.121799	-0.116771	-0.114479	-0.108022	-0.103056	-0.0953621	-0.0876205	-0.0798229	-0.0747439	-0.0724772	-0.0660268	-0.0637386	-0.055926	-0.0509298	-0.047311	-0.043635	-0.0414377	-0.0393824	-0.0388226	-0.0356427	-0.0327233	-0.030068	-0.026242
	-0.281396	-0.283535	-0.28567	-0.289478	-0.291705	-0.29403	-0.294766	-0.297047	-0.300871	-0.303093	-0.305391	-0.306078	-0.308401	-0.312355	-0.314688	-0.315397	-0.317726	-0.320101	-0.322518	-0.324975	-0.330614	-0.334508	-0.335088	-0.338745	-0.342229	-0.342396	-0.344176	-0.345885	-0.34752	-0.350762	-0.350678	-0.355341	-0.358254	-0.359528	-0.359162	-0.360404	-0.363252	-0.367602	-0.368635	-0.371289	-0.373884	-0.376427	-0.378921	-0.379798	-0.378949	-0.377831	-0.376546	-0.376878	-0.378827
	0.203509	0.207018	0.210404	0.216273	0.219698	0.222188	0.225364	0.226028	0.231822	0.235155	0.236727	0.237397	0.238894	0.245554	0.248169	0.253291	0.255823	0.263359	0.266692	0.269941	0.280058	0.281178	0.285706	0.291039	0.29626	0.298069	0.300636	0.303149	0.304849	0.308227	0.309977	0.313571	0.317218	0.318311	0.322871	0.325858	0.331334	0.334206	0.337835	0.340599	0.345915	0.348633	0.351189	0.355374	0.357829	0.357683	0.36008	0.360842	0.36164
	-0.0523924	-0.0486142	-0.0459087	-0.0410464	-0.0382047	-0.0342256	-0.0311615	-0.0300402	-0.0299105	-0.0275537	-0.0283295	-0.0269655	-0.0266966	-0.0262896	-0.0236254	-0.020021	-0.0154039	-0.0107264	-0.0112696	-0.00640372	-0.00148122	0.00460276	0.00657074	0.0106597	0.0146706	0.015447	0.0173077	0.0212744	0.0240474	0.0245945	0.0292908	0.030725	0.036447	0.0411775	0.0447766	0.0526724	0.0564355	0.0570222	0.0608067	0.0636022	0.0675328	0.0703259	0.0730769	0.0790813	0.0831308	0.0883105	0.0923512	0.098481	0.106778
	0.271037	0.275572	0.283148	0.290096	0.292287	0.298022	0.303048	0.309784	0.315215	0.320528	0.325753	0.334504	0.340195	0.346323	0.352386	0.357146	0.3641	0.368671	0.372704	0.377883	0.381078	0.388951	0.393723	0.399434	0.406743	0.409806	0.41459	0.419823	0.424393	0.428839	0.433123	0.436631	0.439322	0.443745	0.444549	0.447002	0.45246	0.4543	0.456602	0.462452	0.467581	0.470765	0.474436	0.476869	0.482228	0.485786	0.494838	0.497381	0.498733
	-0.0123637	-0.00640241	-0.000511347	0.0053007	0.0110246	0.0139966	0.0225294	0.0256366	0.0342849	0.0401421	0.048691	0.054438	0.0628658	0.0741578	0.0773368	0.0805305	0.0863736	0.0920175	0.100291	0.105699	0.110888	0.115846	0.115256	0.120073	0.124612	0.128863	0.130162	0.133984	0.13748	0.140828	0.149695	0.15027	0.153337	0.161729	0.17015	0.172936	0.175391	0.177512	0.179479	0.181288	0.182754	0.183873	0.187484	0.190939	0.191593	0.192102	0.189627	0.198168	0.19844
	0.69386	0.696382	0.697865	0.702226	0.706441	0.710589	0.710767	0.708052	0.709187	0.710064	0.709675	0.711934	0.711112	0.714093	0.712994	0.715712	0.711592	0.712238	0.713676	0.714025	0.718414	0.72308	0.725139	0.727438	0.730737	0.732013	0.736331	0.740054	0.742997	0.741056	0.745088	0.747406	0.747947	0.750558	0.754362	0.755318	0.763277	0.768468	0.769821	0.772323	0.771175	0.778108	0.78321	0.789387	0.792597	0.797696	0.798876	0.797333	0.799112
	0.0567258	0.0583925	0.0590369	0.0636971	0.0683738	0.0690007	0.0705488	0.074052	0.0755749	0.0791237	0.0817316	0.0854042	0.0890441	0.0926567	0.0952117	0.100786	0.102479	0.103193	0.104929	0.108719	0.109525	0.11135	0.114124	0.115981	0.118988	0.124048	0.126127	0.128329	0.131688	0.134065	0.139535	0.141126	0.144775	0.149449	0.151077	0.152827	0.159803	0.160893	0.169148	0.174561	0.181078	0.185665	0.186454	0.189375	0.194287	0.198217	0.203164	0.2112	0.215353
	-0.0548023	-0.0532199	-0.0470424	-0.0408802	-0.0332725	-0.0256863	-0.0196907	-0.00754915	-0.00118388	0.00526782	0.0147354	0.0211542	0.0321601	0.0416938	0.049762	0.057833	0.0642373	0.0720064	0.0782077	0.0858721	0.0918625	0.0977422	0.106643	0.115535	0.122955	0.128902	0.134734	0.146617	0.155561	0.161364	0.166952	0.175455	0.18394	0.189271	0.192905	0.198067	0.203177	0.209591	0.215939	0.225351	0.228624	0.233178	0.237433	0.24148	0.24541	0.253815	0.253091	0.256719	0.260084
	0.112803	0.113066	0.114857	0.11659	0.118149	0.11953	0.12073	0.120272	0.12153	0.122591	0.126724	0.132467	0.133403	0.134272	0.138238	0.137187	0.139238	0.141127	0.141169	0.142638	0.14407	0.142312	0.143793	0.145251	0.145004	0.144637	0.144263	0.140615	0.14012	0.141091	0.145339	0.146341	0.14569	0.14508	0.142936	0.144109	0.14872	0.148664	0.147	0.146889	0.150134	0.151899	0.150502	0.157557	0.15504	0.155919	0.156927	0.157954	0.163966
	0.236672	0.243784	0.250206	0.255976	0.261771	0.270243	0.276072	0.284524	0.289682	0.296853	0.303328	0.311162	0.318977	0.330163	0.33684	0.34556	0.354949	0.362395	0.368535	0.377307	0.385497	0.389757	0.396587	0.40474	0.414947	0.421849	0.428012	0.434712	0.441945	0.447689	0.453311	0.460133	0.468152	0.470721	0.477176	0.485585	0.491964	0.498328	0.503987	0.511505	0.516255	0.520845	0.527239	0.531496	0.535535	0.542055	0.545784	0.548645	0.552003
	-0.131022	-0.129339	-0.127672	-0.126023	-0.124556	-0.123271	-0.119639	-0.120911	-0.119837	-0.116416	-0.11284	-0.111632	-0.112955	-0.111922	-0.111064	-0.10785	-0.109531	-0.108858	-0.1033	-0.102629	-0.0970582	-0.0938292	-0.0929341	-0.0920082	-0.091216	-0.092923	-0.087185	-0.0836103	-0.0798261	-0.0785182	-0.0771578	-0.0656279	-0.0636376	-0.0591981	-0.0570317	-0.0546099	-0.0495685	-0.0444298	-0.044081	-0.0387434	-0.0358342	-0.0304613	-0.0224546	-0.0215892	-0.0229821	-0.0217591	-0.017932	-0.0140343	-0.0102345
	0.116209	0.109838	0.112054	0.10434	0.103083	0.106154	0.105162	0.100115	0.0992728	0.102642	0.104106	0.112086	0.114207	0.112338	0.112884	0.115987	0.11724	0.118643	0.120194	0.117756	0.119583	0.11754	0.117881	0.124591	0.125274	0.126326	0.127735	0.129209	0.134868	0.136442	0.140046	0.141538	0.143036	0.150796	0.15655	0.162293	0.168019	0.171726	0.175399	0.178889	0.182181	0.185542	0.1871	0.19083	0.194725	0.196634	0.1984	0.198007	0.203839
	0.598613	0.599518	0.600137	0.595791	0.597399	0.600044	0.601311	0.598865	0.600044	0.60118	0.603528	0.60492	0.60528	0.605534	0.607017	0.60255	0.601641	0.599444	0.600795	0.599605	0.599542	0.599357	0.597716	0.596031	0.595466	0.594771	0.600366	0.598912	0.599848	0.600676	0.600148	0.598265	0.598776	0.602938	0.600999	0.596546	0.593322	0.59148	0.592104	0.589105	0.58857	0.589164	0.589643	0.591342	0.593182	0.593921	0.588638	0.589345	0.590034
[truncated: 211 more rows]
[truncated: 752 more columns]

## Sheet: Figure 2b bottom
	time
[truncated: 340 more rows]
[truncated: 752 more columns]

## Sheet: Figure 3a
	time
[truncated: 340 more rows]
[truncated: 352 more columns]

## Sheet: Figure 3b
	time
[truncated: 139 more rows]
[truncated: 1,052 more columns]

## Sheet: Figure 4a
	time
[truncated: 131 more rows]
[truncated: 1,052 more columns]

## Sheet: Figure 4b
	MK1 mask in RF		MK2 mask in RF		MK1 mask outside RF		MK2 mask outside RF
	x	y	x	y	x	y	x	y		x: residual rank of reveal b_UNC
	-5.96918	-0.871503	-6.13665	-2	-5.96918	-2.7743	-8.19606	-3.60837		y: residual rank of neural b_UNC
[truncated: 36 more rows]

[truncated: 5 more sheets: Figure 5a, Figure 5b, Figure 5c, Figure 6a, Figure 6b]
